# Supplementary material for: Integrated machine learning identifies a cellular senescence-related prognostic model to improve outcomes in uterine corpus endometrial carcinoma
Source: Front Immunol. 2024 Jun 27;15:1418508. doi: 10.3389/fimmu.2024.1418508 (PMC11236550; doi:10.3389/fimmu.2024.1418508)
Supplement: Supplementary file 2 [file DataSheet_2.csv]

ONTOLOGY	ID	Description	GeneRatio	BgRatio	pvalue	p.adjust	qvalue	geneID	Count
BP	GO:0000280	nuclear division	98/948	450/18614	1.11E-35	5.50E-32	4.94E-32	TTK/NDC80/NDC1/BUB1/TPX2/SPC25/RAD21/RAD54L/DSN1/SPDL1/MTBP/DLGAP5/FBXO5/RAD51AP1/KIF2C/MASTL/CHEK1/TERF1/DSCC1/SPAG5/AURKA/CDCA5/KIF23/NCAPH/KIF4A/RACGAP1/UBXN2B/SGO2/ANLN/KIF15/NUF2/FANCD2/FIGNL1/SGO1/BUB1B/KIF18A/ASPM/NCAPG/BRCA2/CENPF/MAD2L1/BIRC5/NCAPG2/CCNB1/ESPL1/KIF11/SPAST/CENPE/CDC25C/CDCA8/BRIP1/PSRC1/TRIP13/TOP2A/MYBL1/PRC1/KIF18B/KIF14/UBE2C/EME1/UBE2S/CCNB2/NUSAP1/CDC25B/KIFC1/SMC4/…	98
BP	GO:0048285	organelle fission	99/948	497/18614	1.28E-32	3.17E-29	2.85E-29	TTK/NDC80/NDC1/BUB1/TPX2/SPC25/RAD21/RAD54L/DSN1/SPDL1/MTBP/DLGAP5/FBXO5/RAD51AP1/KIF2C/MASTL/CHEK1/TERF1/DSCC1/SPAG5/AURKA/CDCA5/KIF23/NCAPH/KIF4A/RACGAP1/UBXN2B/SGO2/ANLN/KIF15/NUF2/FANCD2/FIGNL1/SGO1/MTFR2/BUB1B/KIF18A/ASPM/NCAPG/BRCA2/CENPF/MAD2L1/BIRC5/NCAPG2/CCNB1/ESPL1/KIF11/SPAST/CENPE/CDC25C/CDCA8/BRIP1/PSRC1/TRIP13/TOP2A/MYBL1/PRC1/KIF18B/KIF14/UBE2C/EME1/UBE2S/CCNB2/NUSAP1/CDC25B/KIFC1…	99
BP	GO:0007059	chromosome segregation	89/948	435/18614	2.82E-30	4.00E-27	3.59E-27	TTK/ANAPC1/NDC80/NDC1/BUB1/TPX2/SPC25/RAD21/DSN1/SPDL1/DLGAP5/HAUS6/FBXO5/KIF2C/TERF1/MIS18A/DSCC1/SPAG5/ECT2/AURKA/CDCA5/KIF23/NCAPH/KIF4A/RACGAP1/SASS6/SGO2/KIF15/NUF2/FANCD2/SGO1/BUB1B/CENPQ/KIF18A/ASPM/NCAPG/CENPF/MAD2L1/BIRC5/NCAPG2/HJURP/CCNB1/ESPL1/KIF11/CENPE/CDCA8/FAM83D/BRIP1/PSRC1/TRIP13/TOP2A/GPSM2/SKA1/PRC1/KIF18B/KIF14/UBE2C/EME1/CCNB2/NUSAP1/KIFC1/RMI2/OIP5/SMC4/CDCA2/NEK2/PLSCR1/C…	89
BP	GO:0098813	nuclear chromosome segregation	78/948	339/18614	3.24E-30	4.00E-27	3.59E-27	TTK/ANAPC1/NDC80/NDC1/BUB1/TPX2/SPC25/RAD21/DSN1/SPDL1/DLGAP5/FBXO5/KIF2C/TERF1/DSCC1/SPAG5/ECT2/AURKA/CDCA5/KIF23/NCAPH/KIF4A/RACGAP1/SGO2/KIF15/NUF2/FANCD2/SGO1/BUB1B/CENPQ/KIF18A/ASPM/NCAPG/CENPF/MAD2L1/BIRC5/NCAPG2/CCNB1/ESPL1/KIF11/CENPE/CDCA8/FAM83D/BRIP1/PSRC1/TRIP13/TOP2A/PRC1/KIF18B/KIF14/UBE2C/EME1/CCNB2/NUSAP1/KIFC1/RMI2/SMC4/NEK2/CCNE1/KNL1/CDC20/ESCO2/MND1/MZT1/HASPIN/PTTG1/MYBL2/MEI…	78
BP	GO:0140014	mitotic nuclear division	66/948	286/18614	8.80E-26	8.69E-23	7.81E-23	TTK/NDC80/BUB1/TPX2/SPC25/RAD21/DSN1/SPDL1/MTBP/DLGAP5/FBXO5/KIF2C/CHEK1/DSCC1/SPAG5/AURKA/CDCA5/KIF23/NCAPH/KIF4A/RACGAP1/UBXN2B/ANLN/KIF15/NUF2/SGO1/BUB1B/KIF18A/NCAPG/CENPF/MAD2L1/BIRC5/NCAPG2/CCNB1/ESPL1/KIF11/SPAST/CENPE/CDC25C/CDCA8/PSRC1/TRIP13/PRC1/KIF18B/KIF14/UBE2C/UBE2S/NUSAP1/KIFC1/SMC4/CDCA2/NEK2/KIF20B/CDC20/ESCO2/MZT1/HASPIN/CDKN1B/MYBL2/CENPK/CCDC8/USP44/DMRT1/BMP7/PRAP1/EDN3	66
BP	GO:0000070	mitotic sister chromatid segregation	50/948	199/18614	1.54E-21	1.09E-18	9.78E-19	TTK/NDC80/BUB1/TPX2/SPC25/RAD21/DSN1/SPDL1/DLGAP5/FBXO5/KIF2C/DSCC1/SPAG5/CDCA5/KIF23/NCAPH/KIF4A/RACGAP1/KIF15/NUF2/SGO1/BUB1B/KIF18A/NCAPG/CENPF/MAD2L1/BIRC5/NCAPG2/CCNB1/ESPL1/KIF11/CENPE/CDCA8/PSRC1/TRIP13/PRC1/KIF18B/KIF14/NUSAP1/KIFC1/SMC4/NEK2/CDC20/ESCO2/MZT1/HASPIN/MYBL2/CENPK/USP44/PRAP1	50
BP	GO:1903046	meiotic cell cycle process	52/948	215/18614	1.54E-21	1.09E-18	9.78E-19	MSH6/TTK/NDC80/NDC1/BUB1/RAD21/RAD54L/FBXO5/RAD51AP1/MASTL/TERF1/AURKA/NCAPH/SGO2/NUF2/FANCD2/FIGNL1/SGO1/BUB1B/KIF18A/ASPM/BRCA2/CDC25A/ESPL1/CDC25C/BRIP1/TRIP13/TOP2A/MYBL1/EME1/CCNB2/CDC25B/SMC4/HSF2BP/RAD51/CCNE1/CDC20/RAD54B/MND1/PTTG1/MEIOC/HFM1/ANKLE1/CCNE2/SPIRE1/TEX15/OVOL1/SYCP2L/DMRT1/SYCP2/MAJIN/RNF212	52
BP	GO:0000819	sister chromatid segregation	55/948	250/18614	1.27E-20	7.81E-18	7.02E-18	TTK/ANAPC1/NDC80/BUB1/TPX2/SPC25/RAD21/DSN1/SPDL1/DLGAP5/FBXO5/KIF2C/DSCC1/SPAG5/CDCA5/KIF23/NCAPH/KIF4A/RACGAP1/SGO2/KIF15/NUF2/SGO1/BUB1B/KIF18A/NCAPG/CENPF/MAD2L1/BIRC5/NCAPG2/CCNB1/ESPL1/KIF11/CENPE/CDCA8/PSRC1/TRIP13/TOP2A/PRC1/KIF18B/KIF14/UBE2C/NUSAP1/KIFC1/RMI2/SMC4/NEK2/CDC20/ESCO2/MZT1/HASPIN/MYBL2/CENPK/USP44/PRAP1	55
BP	GO:0140013	meiotic nuclear division	48/948	196/18614	3.20E-20	1.76E-17	1.58E-17	TTK/NDC80/NDC1/BUB1/RAD21/RAD54L/FBXO5/RAD51AP1/MASTL/TERF1/AURKA/NCAPH/SGO2/NUF2/FANCD2/FIGNL1/SGO1/BUB1B/KIF18A/ASPM/BRCA2/ESPL1/BRIP1/TRIP13/TOP2A/MYBL1/EME1/CCNB2/CDC25B/SMC4/HSF2BP/RAD51/CCNE1/CDC20/RAD54B/MND1/PTTG1/MEIOC/HFM1/ANKLE1/CCNE2/SPIRE1/TEX15/SYCP2L/DMRT1/SYCP2/MAJIN/RNF212	48
BP	GO:0051321	meiotic cell cycle	57/948	284/18614	2.59E-19	1.28E-16	1.15E-16	MSH6/TTK/ANAPC1/NDC80/NDC1/BUB1/RAD21/RAD54L/FBXO5/RAD51AP1/MASTL/TERF1/AURKA/NCAPH/SGO2/NUF2/FANCD2/FIGNL1/SGO1/BUB1B/KIF18A/ASPM/BRCA2/CDC25A/XRCC2/ESPL1/CDC25C/BRIP1/TRIP13/TOP2A/EXO1/MYBL1/EME1/CCNB2/CDC25B/SMC4/HSF2BP/RAD51/NEK2/CCNE1/CDC20/RAD54B/MND1/PTTG1/MEIOC/HFM1/ANKLE1/CCNE2/SPIRE1/TEX15/OVOL1/SMC1B/SYCP2L/DMRT1/SYCP2/MAJIN/RNF212	57
BP	GO:0045132	meiotic chromosome segregation	33/948	109/18614	2.67E-17	1.20E-14	1.08E-14	TTK/NDC80/NDC1/BUB1/RAD21/FBXO5/TERF1/AURKA/NCAPH/SGO2/NUF2/FANCD2/SGO1/BUB1B/ASPM/ESPL1/BRIP1/TRIP13/TOP2A/EME1/CCNB2/SMC4/CCNE1/MND1/PTTG1/MEIOC/HFM1/ANKLE1/CCNE2/TEX15/SYCP2/MAJIN/RNF212	33
BP	GO:0061982	meiosis I cell cycle process	36/948	134/18614	6.98E-17	2.87E-14	2.58E-14	MSH6/NDC80/NDC1/RAD21/RAD54L/FBXO5/RAD51AP1/TERF1/AURKA/FANCD2/BRCA2/CDC25A/ESPL1/CDC25C/BRIP1/TRIP13/TOP2A/MYBL1/EME1/CCNB2/CDC25B/HSF2BP/RAD51/CCNE1/RAD54B/MND1/PTTG1/MEIOC/HFM1/ANKLE1/CCNE2/TEX15/DMRT1/SYCP2/MAJIN/RNF212	36
BP	GO:0044772	mitotic cell cycle phase transition	71/948	467/18614	9.04E-17	3.43E-14	3.09E-14	TTK/TOPBP1/SENP2/ANAPC1/NDC80/BUB1/SPC25/RAD21/CDC7/SPDL1/MTBP/DLGAP5/FBXO5/MASTL/CHEK1/CKS1B/AURKA/CDCA5/BLM/SASS6/ANLN/ATAD5/NUF2/BUB1B/CCNA2/CENPF/MAD2L1/MELK/CDC25A/BIRC5/CCNB1/ESPL1/SPAST/CENPE/CDC25C/CDCA8/DBF4/E2F1/TRIP13/PRKDC/ORC1/BARD1/KIF14/CDK1/UBE2C/DTL/UBE2S/TICRR/CCNB2/CDK4/CDC25B/GTSE1/FOXM1/E2F2/CCNE1/CDC20/CDKN3/HASPIN/CDKN1B/PKIA/ADAM17/CLSPN/RRM2/CCNE2/MYC/CDKN2B/SLFN11/CDKN2A…	71
BP	GO:1901987	regulation of cell cycle phase transition	70/948	457/18614	1.01E-16	3.56E-14	3.20E-14	TTK/TOPBP1/SENP2/NDC80/BUB1/SPC25/TIMELESS/RAD21/CDC7/SPDL1/MTBP/DLGAP5/FBXO5/CHEK1/AURKA/CDCA5/BLM/SASS6/ANLN/ATAD5/NUF2/FANCD2/MSH2/BUB1B/BRCA2/CENPF/MAD2L1/CDC25A/DNA2/BIRC5/CCNB1/ESPL1/CENPE/CDC25C/CDCA8/DBF4/FAM83D/BRIP1/E2F1/TRIP13/PRKDC/ORC1/BARD1/KIF14/CDK1/UBE2C/EME1/DTL/TICRR/CDK4/CDC25B/RAD51/CDC45/GTSE1/CDC20/HASPIN/CDKN1B/PKIA/ADAM17/CLSPN/RRM2/CDKN2B/SLFN11/MLF1/CDKN2A/OVOL1/USP44/F…	70
BP	GO:0007088	regulation of mitotic nuclear division	33/948	117/18614	2.82E-16	9.28E-14	8.34E-14	TTK/NDC80/BUB1/SPC25/RAD21/SPDL1/MTBP/DLGAP5/FBXO5/CHEK1/AURKA/NUF2/BUB1B/CENPF/MAD2L1/BIRC5/CCNB1/ESPL1/CDC25C/CDCA8/TRIP13/NUSAP1/CDCA2/NEK2/KIF20B/CDC20/HASPIN/CCDC8/USP44/DMRT1/BMP7/PRAP1/EDN3	33
BP	GO:1905818	regulation of chromosome separation	26/948	73/18614	7.45E-16	2.30E-13	2.06E-13	TTK/NDC80/BUB1/SPC25/RAD21/SPDL1/DLGAP5/FBXO5/NCAPH/NUF2/BUB1B/NCAPG/CENPF/MAD2L1/BIRC5/NCAPG2/CCNB1/ESPL1/CDCA8/TRIP13/SMC4/PLSCR1/CDC20/HASPIN/USP44/PRAP1	26
BP	GO:0006261	DNA-templated DNA replication	38/948	160/18614	8.34E-16	2.42E-13	2.18E-13	RFC4/TOPBP1/SENP2/PRIM2/TIMELESS/CDC7/MCM8/FBXO5/WDHD1/MCM10/TERF1/POLQ/DSCC1/BLM/GINS1/MCM6/ATAD5/GMNN/MCM4/BRCA2/DNA2/DBF4/GINS4/ORC1/BARD1/PRIM1/EME1/TICRR/MCM2/RFC3/RAD51/CDC45/CCNE1/E2F8/HMGA1/RECQL/CCNE2/SLFN11	38
BP	GO:0007127	meiosis I	33/948	129/18614	6.56E-15	1.75E-12	1.57E-12	NDC80/NDC1/RAD21/RAD54L/FBXO5/RAD51AP1/TERF1/AURKA/FANCD2/BRCA2/ESPL1/BRIP1/TRIP13/TOP2A/MYBL1/EME1/CCNB2/CDC25B/HSF2BP/RAD51/CCNE1/RAD54B/MND1/PTTG1/MEIOC/HFM1/ANKLE1/CCNE2/TEX15/DMRT1/SYCP2/MAJIN/RNF212	33
BP	GO:0051304	chromosome separation	26/948	79/18614	6.73E-15	1.75E-12	1.57E-12	TTK/NDC80/BUB1/SPC25/RAD21/SPDL1/DLGAP5/FBXO5/NCAPH/NUF2/BUB1B/NCAPG/CENPF/MAD2L1/BIRC5/NCAPG2/CCNB1/ESPL1/CDCA8/TRIP13/SMC4/PLSCR1/CDC20/HASPIN/USP44/PRAP1	26
BP	GO:0090068	positive regulation of cell cycle process	48/948	262/18614	7.76E-15	1.92E-12	1.72E-12	NDC80/RAD21/CDC7/MTBP/DLGAP5/FBXO5/RAD51AP1/SPAG5/ECT2/AURKA/CDCA5/KIF23/NCAPH/RACGAP1/UBXN2B/SASS6/ATAD5/NCAPG/MAD2L1/CDC25A/BIRC5/NCAPG2/CCNB1/ESPL1/SPAST/CDC25C/CDCA8/DBF4/FAM83D/GPSM2/KIF14/CDK1/UBE2C/DTL/CDK4/NUSAP1/CDC25B/SMC4/KIF20B/PLSCR1/E2F8/PLK4/ADAM17/RRM2/CENPV/DMRT1/PRAP1/EDN3	48
BP	GO:0045839	negative regulation of mitotic nuclear division	22/948	56/18614	1.16E-14	2.72E-12	2.44E-12	TTK/NDC80/BUB1/SPC25/RAD21/SPDL1/MTBP/FBXO5/CHEK1/NUF2/BUB1B/CENPF/MAD2L1/BIRC5/CCNB1/CDCA8/TRIP13/CDC20/HASPIN/USP44/BMP7/PRAP1	22
BP	GO:0010948	negative regulation of cell cycle process	53/948	317/18614	1.58E-14	3.54E-12	3.19E-12	TTK/TOPBP1/NDC80/BUB1/SPC25/TIMELESS/RAD21/SPDL1/MTBP/FBXO5/CHEK1/TERF1/BLM/NUF2/FANCD2/MSH2/BUB1B/BRCA2/CENPF/MAD2L1/DNA2/BIRC5/CCNB1/ESPL1/CDCA8/BRIP1/E2F1/TRIP13/PRKDC/ORC1/BARD1/CDK1/EME1/DTL/TICRR/RAD51/CDC45/NEK2/GTSE1/E2F8/CDC20/HASPIN/CDKN1B/CLSPN/CDKN2B/SLFN11/OVOL1/USP44/FAM107A/DMRT1/BMP7/PRAP1/SOX2	53
BP	GO:0051784	negative regulation of nuclear division	23/948	63/18614	1.88E-14	4.04E-12	3.63E-12	TTK/NDC80/BUB1/SPC25/RAD21/SPDL1/MTBP/FBXO5/CHEK1/NUF2/BUB1B/CENPF/MAD2L1/BIRC5/CCNB1/CDCA8/TRIP13/CDC20/HASPIN/USP44/DMRT1/BMP7/PRAP1	23
BP	GO:0000075	cell cycle checkpoint signaling	39/948	188/18614	4.15E-14	8.19E-12	7.36E-12	TTK/TOPBP1/NDC80/BUB1/SPC25/TIMELESS/SPDL1/CHEK1/BLM/NUF2/FANCD2/MSH2/BUB1B/BRCA2/CENPF/MAD2L1/DNA2/BIRC5/CCNB1/CDCA8/BRIP1/E2F1/TRIP13/PRKDC/ORC1/BARD1/CDK1/EME1/DTL/TICRR/RAD51/CDC45/GTSE1/CDC20/HASPIN/CDKN1B/CLSPN/USP44/PRAP1	39
BP	GO:0051783	regulation of nuclear division	34/948	145/18614	4.15E-14	8.19E-12	7.36E-12	TTK/NDC80/BUB1/SPC25/RAD21/SPDL1/MTBP/DLGAP5/FBXO5/RAD51AP1/CHEK1/AURKA/NUF2/BUB1B/CENPF/MAD2L1/BIRC5/CCNB1/ESPL1/CDC25C/CDCA8/TRIP13/NUSAP1/CDCA2/NEK2/KIF20B/CDC20/HASPIN/CCDC8/USP44/DMRT1/BMP7/PRAP1/EDN3	34
BP	GO:1901990	regulation of mitotic cell cycle phase transition	56/948	357/18614	4.66E-14	8.84E-12	7.95E-12	TTK/TOPBP1/SENP2/NDC80/BUB1/SPC25/RAD21/CDC7/SPDL1/MTBP/DLGAP5/FBXO5/CHEK1/AURKA/CDCA5/BLM/SASS6/ANLN/ATAD5/NUF2/BUB1B/CENPF/MAD2L1/CDC25A/BIRC5/CCNB1/ESPL1/CENPE/CDC25C/CDCA8/E2F1/TRIP13/PRKDC/ORC1/BARD1/KIF14/CDK1/UBE2C/DTL/TICRR/CDK4/CDC25B/GTSE1/CDC20/HASPIN/CDKN1B/PKIA/ADAM17/CLSPN/RRM2/CDKN2B/SLFN11/CDKN2A/USP44/FAM107A/PRAP1	56
BP	GO:0051983	regulation of chromosome segregation	32/948	131/18614	6.86E-14	1.25E-11	1.13E-11	TTK/ANAPC1/NDC80/BUB1/SPC25/RAD21/SPDL1/DLGAP5/FBXO5/KIF2C/NCAPH/NUF2/BUB1B/NCAPG/CENPF/MAD2L1/BIRC5/NCAPG2/CCNB1/ESPL1/CENPE/CDCA8/TRIP13/UBE2C/RMI2/SMC4/CDCA2/PLSCR1/CDC20/HASPIN/USP44/PRAP1	32
BP	GO:0045787	positive regulation of cell cycle	55/948	354/18614	1.19E-13	2.09E-11	1.88E-11	NDC80/RAD21/CDC7/MTBP/DLGAP5/FBXO5/RAD51AP1/CHEK1/SPAG5/ECT2/AURKA/CDCA5/KIF23/NCAPH/RACGAP1/UBXN2B/SASS6/ATAD5/NCAPG/BRCA2/MAD2L1/CDC25A/BIRC5/NCAPG2/CCNB1/ESPL1/SPAST/CDC25C/CDCA8/DBF4/FAM83D/PSRC1/GPSM2/KIF14/CDK1/UBE2C/DTL/CDK4/NUSAP1/CDC25B/SMC4/KIF20B/PLSCR1/E2F8/PLK4/CDKN1B/ADAM17/MEIOC/RRM2/CENPV/OVOL1/DMRT1/PRAP1/MAGEA4/EDN3	55
BP	GO:0045786	negative regulation of cell cycle	59/948	404/18614	2.36E-13	4.02E-11	3.61E-11	TTK/TOPBP1/NDC80/BUB1/SPC25/TIMELESS/RAD21/SPDL1/MTBP/FBXO5/CHEK1/TERF1/BLM/NUF2/FANCD2/MSH2/GMNN/BUB1B/BRCA2/CENPF/MAD2L1/DNA2/BIRC5/CCNB1/ESPL1/CDCA8/BRIP1/E2F1/TRIP13/PRKDC/ORC1/BARD1/CDK1/EME1/DTL/TICRR/RAD51/CDC45/NEK2/GTSE1/E2F8/CDC20/HASPIN/CDKN1B/CLSPN/MEIOC/CDKN2B/SLFN11/CDKN2A/OVOL1/USP44/FAM107A/DMRT1/GAS1/BMP2/BMP7/PRAP1/SOX2/NUPR2	59
BP	GO:0010965	regulation of mitotic sister chromatid separation	21/948	58/18614	3.13E-13	5.15E-11	4.63E-11	TTK/NDC80/BUB1/SPC25/RAD21/SPDL1/DLGAP5/FBXO5/NUF2/BUB1B/CENPF/MAD2L1/BIRC5/CCNB1/ESPL1/CDCA8/TRIP13/CDC20/HASPIN/USP44/PRAP1	21
BP	GO:0007093	mitotic cell cycle checkpoint signaling	32/948	140/18614	4.94E-13	7.87E-11	7.08E-11	TTK/TOPBP1/NDC80/BUB1/SPC25/SPDL1/CHEK1/BLM/NUF2/FANCD2/MSH2/BUB1B/CENPF/MAD2L1/BIRC5/CCNB1/CDCA8/TRIP13/PRKDC/ORC1/BARD1/CDK1/EME1/DTL/TICRR/GTSE1/CDC20/HASPIN/CDKN1B/CLSPN/USP44/PRAP1	32
BP	GO:0033046	negative regulation of sister chromatid segregation	19/948	48/18614	6.43E-13	9.07E-11	8.15E-11	TTK/NDC80/BUB1/SPC25/RAD21/SPDL1/FBXO5/NUF2/BUB1B/CENPF/MAD2L1/BIRC5/CCNB1/CDCA8/TRIP13/CDC20/HASPIN/USP44/PRAP1	19
BP	GO:0033048	negative regulation of mitotic sister chromatid segregation	19/948	48/18614	6.43E-13	9.07E-11	8.15E-11	TTK/NDC80/BUB1/SPC25/RAD21/SPDL1/FBXO5/NUF2/BUB1B/CENPF/MAD2L1/BIRC5/CCNB1/CDCA8/TRIP13/CDC20/HASPIN/USP44/PRAP1	19
BP	GO:0045841	negative regulation of mitotic metaphase/anaphase transition	19/948	48/18614	6.43E-13	9.07E-11	8.15E-11	TTK/NDC80/BUB1/SPC25/RAD21/SPDL1/FBXO5/NUF2/BUB1B/CENPF/MAD2L1/BIRC5/CCNB1/CDCA8/TRIP13/CDC20/HASPIN/USP44/PRAP1	19
BP	GO:2000816	negative regulation of mitotic sister chromatid separation	19/948	48/18614	6.43E-13	9.07E-11	8.15E-11	TTK/NDC80/BUB1/SPC25/RAD21/SPDL1/FBXO5/NUF2/BUB1B/CENPF/MAD2L1/BIRC5/CCNB1/CDCA8/TRIP13/CDC20/HASPIN/USP44/PRAP1	19
BP	GO:1901988	negative regulation of cell cycle phase transition	46/948	274/18614	7.61E-13	1.04E-10	9.37E-11	TTK/TOPBP1/NDC80/BUB1/SPC25/TIMELESS/RAD21/SPDL1/FBXO5/CHEK1/BLM/NUF2/FANCD2/MSH2/BUB1B/BRCA2/CENPF/MAD2L1/DNA2/BIRC5/CCNB1/CDCA8/BRIP1/E2F1/TRIP13/PRKDC/ORC1/BARD1/CDK1/EME1/DTL/TICRR/RAD51/CDC45/GTSE1/CDC20/HASPIN/CDKN1B/CLSPN/CDKN2B/SLFN11/OVOL1/USP44/FAM107A/PRAP1/SOX2	46
BP	GO:0051306	mitotic sister chromatid separation	21/948	61/18614	9.86E-13	1.32E-10	1.18E-10	TTK/NDC80/BUB1/SPC25/RAD21/SPDL1/DLGAP5/FBXO5/NUF2/BUB1B/CENPF/MAD2L1/BIRC5/CCNB1/ESPL1/CDCA8/TRIP13/CDC20/HASPIN/USP44/PRAP1	21
BP	GO:1902850	microtubule cytoskeleton organization involved in mitosis	34/948	161/18614	1.05E-12	1.36E-10	1.22E-10	TTK/NDC80/TPX2/SPC25/SPDL1/DLGAP5/AURKA/KIF23/CENPA/KIF4A/RACGAP1/UBXN2B/SASS6/KIF15/NUF2/MAD2L1/BIRC5/CCNB1/ESPL1/KIF11/SPAST/CENPE/STMN1/CDCA8/PSRC1/GPSM2/PRC1/NUSAP1/KIFC1/NEK2/CDC20/MZT1/MYBL2/FSD1	34
BP	GO:0006260	DNA replication	46/948	278/18614	1.29E-12	1.64E-10	1.47E-10	RFC4/TOPBP1/SENP2/PRIM2/TIMELESS/CDC7/MCM8/FBXO5/WDHD1/CHEK1/MCM10/TERF1/POLQ/DSCC1/BLM/JADE3/GINS1/MCM6/ATAD5/GMNN/CCNA2/MCM4/BRCA2/DNA2/DBF4/GINS4/ORC1/BARD1/CDK1/PRIM1/EME1/DTL/TICRR/MCM2/RMI2/RFC3/RAD51/CDC45/CCNE1/E2F8/HMGA1/ESCO2/RECQL/RRM2/CCNE2/SLFN11	46
BP	GO:0051985	negative regulation of chromosome segregation	19/948	50/18614	1.54E-12	1.81E-10	1.62E-10	TTK/NDC80/BUB1/SPC25/RAD21/SPDL1/FBXO5/NUF2/BUB1B/CENPF/MAD2L1/BIRC5/CCNB1/CDCA8/TRIP13/CDC20/HASPIN/USP44/PRAP1	19
BP	GO:1902100	negative regulation of metaphase/anaphase transition of cell cycle	19/948	50/18614	1.54E-12	1.81E-10	1.62E-10	TTK/NDC80/BUB1/SPC25/RAD21/SPDL1/FBXO5/NUF2/BUB1B/CENPF/MAD2L1/BIRC5/CCNB1/CDCA8/TRIP13/CDC20/HASPIN/USP44/PRAP1	19
BP	GO:1905819	negative regulation of chromosome separation	19/948	50/18614	1.54E-12	1.81E-10	1.62E-10	TTK/NDC80/BUB1/SPC25/RAD21/SPDL1/FBXO5/NUF2/BUB1B/CENPF/MAD2L1/BIRC5/CCNB1/CDCA8/TRIP13/CDC20/HASPIN/USP44/PRAP1	19
BP	GO:0045930	negative regulation of mitotic cell cycle	42/948	243/18614	2.85E-12	3.27E-10	2.94E-10	TTK/TOPBP1/NDC80/BUB1/SPC25/RAD21/SPDL1/MTBP/FBXO5/CHEK1/BLM/NUF2/FANCD2/MSH2/BUB1B/CENPF/MAD2L1/BIRC5/CCNB1/CDCA8/TRIP13/PRKDC/ORC1/BARD1/CDK1/EME1/DTL/TICRR/GTSE1/CDC20/HASPIN/CDKN1B/CLSPN/MEIOC/CDKN2B/SLFN11/OVOL1/USP44/FAM107A/GAS1/BMP7/PRAP1	42
BP	GO:0033047	regulation of mitotic sister chromatid segregation	19/948	53/18614	5.20E-12	5.84E-10	5.24E-10	TTK/NDC80/BUB1/SPC25/RAD21/SPDL1/FBXO5/NUF2/BUB1B/CENPF/MAD2L1/BIRC5/CCNB1/CDCA8/TRIP13/CDC20/HASPIN/USP44/PRAP1	19
BP	GO:0044786	cell cycle DNA replication	17/948	43/18614	1.09E-11	1.20E-09	1.07E-09	SENP2/CDC7/FBXO5/TERF1/BLM/GINS1/MCM6/ATAD5/GMNN/MCM4/BRCA2/DNA2/DBF4/MCM2/RAD51/CDC45/E2F8	17
BP	GO:0006310	DNA recombination	49/948	332/18614	1.79E-11	1.92E-09	1.73E-09	MSH6/TOPBP1/TIMELESS/RAD21/RAD54L/CDC7/MCM8/RIF1/RAD51AP1/CHEK1/POLQ/FANCB/PARPBP/BLM/MCM6/ATAD5/FANCD2/FIGNL1/MSH2/KPNA2/AUNIP/MCM4/BRCA2/XRCC2/HMGB1/BRIP1/HMGB2/TRIP13/GINS4/TOP2A/EXO1/PRKDC/XRCC4/BARD1/EME1/MCM2/RMI2/HSF2BP/RAD51/CDC45/RAD54B/MND1/RECQL/USP51/HFM1/TFRC/ANKLE1/TEX15/RNF212	49
BP	GO:0006302	double-strand break repair	46/948	303/18614	2.82E-11	2.96E-09	2.66E-09	TIMELESS/RAD21/RAD54L/CDC7/DEK/MCM8/RIF1/RAD51AP1/CHEK1/POLQ/FANCB/CDCA5/PARPBP/BLM/MCM6/FANCD2/FIGNL1/MSH2/AUNIP/MCM4/BRCA2/DNA2/XRCC2/HMGB1/BRIP1/HMGB2/TRIP13/GINS4/PRKDC/XRCC4/EME1/MCM2/RMI2/HSF2BP/RAD51/CDC45/FOXM1/RAD54B/ESCO2/RECQL/MEIOC/USP51/ANKLE1/SPIRE1/HMGA2/TEX15	46
BP	GO:0090329	regulation of DNA-templated DNA replication	19/948	58/18614	3.25E-11	3.34E-09	3.00E-09	RFC4/SENP2/TIMELESS/CDC7/FBXO5/DSCC1/BLM/GINS1/MCM6/GMNN/MCM4/BRCA2/DBF4/GINS4/TICRR/MCM2/RFC3/E2F8/SLFN11	19
BP	GO:0007094	mitotic spindle assembly checkpoint signaling	17/948	46/18614	3.92E-11	3.79E-09	3.41E-09	TTK/NDC80/BUB1/SPC25/SPDL1/NUF2/BUB1B/CENPF/MAD2L1/BIRC5/CCNB1/CDCA8/TRIP13/CDC20/HASPIN/USP44/PRAP1	17
BP	GO:0071173	spindle assembly checkpoint signaling	17/948	46/18614	3.92E-11	3.79E-09	3.41E-09	TTK/NDC80/BUB1/SPC25/SPDL1/NUF2/BUB1B/CENPF/MAD2L1/BIRC5/CCNB1/CDCA8/TRIP13/CDC20/HASPIN/USP44/PRAP1	17
BP	GO:0071174	mitotic spindle checkpoint signaling	17/948	46/18614	3.92E-11	3.79E-09	3.41E-09	TTK/NDC80/BUB1/SPC25/SPDL1/NUF2/BUB1B/CENPF/MAD2L1/BIRC5/CCNB1/CDCA8/TRIP13/CDC20/HASPIN/USP44/PRAP1	17
BP	GO:0007091	metaphase/anaphase transition of mitotic cell cycle	24/948	95/18614	4.29E-11	4.07E-09	3.66E-09	TTK/ANAPC1/NDC80/BUB1/SPC25/RAD21/SPDL1/DLGAP5/FBXO5/NUF2/BUB1B/CENPF/MAD2L1/BIRC5/CCNB1/ESPL1/CENPE/CDCA8/TRIP13/UBE2C/CDC20/HASPIN/USP44/PRAP1	24
BP	GO:0033045	regulation of sister chromatid segregation	25/948	104/18614	5.45E-11	5.08E-09	4.56E-09	TTK/ANAPC1/NDC80/BUB1/SPC25/RAD21/SPDL1/DLGAP5/FBXO5/NUF2/BUB1B/CENPF/MAD2L1/BIRC5/CCNB1/ESPL1/CENPE/CDCA8/TRIP13/UBE2C/RMI2/CDC20/HASPIN/USP44/PRAP1	25
BP	GO:0031577	spindle checkpoint signaling	17/948	47/18614	5.85E-11	5.34E-09	4.80E-09	TTK/NDC80/BUB1/SPC25/SPDL1/NUF2/BUB1B/CENPF/MAD2L1/BIRC5/CCNB1/CDCA8/TRIP13/CDC20/HASPIN/USP44/PRAP1	17
BP	GO:0007052	mitotic spindle organization	28/948	130/18614	6.38E-11	5.73E-09	5.15E-09	TTK/NDC80/TPX2/SPC25/DLGAP5/AURKA/KIF23/KIF4A/RACGAP1/SASS6/KIF15/NUF2/BIRC5/CCNB1/KIF11/SPAST/CENPE/STMN1/CDCA8/PSRC1/GPSM2/PRC1/KIFC1/NEK2/CDC20/MZT1/MYBL2/FSD1	28
BP	GO:0044784	metaphase/anaphase transition of cell cycle	24/948	98/18614	8.69E-11	7.66E-09	6.89E-09	TTK/ANAPC1/NDC80/BUB1/SPC25/RAD21/SPDL1/DLGAP5/FBXO5/NUF2/BUB1B/CENPF/MAD2L1/BIRC5/CCNB1/ESPL1/CENPE/CDCA8/TRIP13/UBE2C/CDC20/HASPIN/USP44/PRAP1	24
BP	GO:0007051	spindle organization	35/948	198/18614	9.89E-11	8.53E-09	7.66E-09	TTK/NDC80/TPX2/SPC25/DLGAP5/HAUS6/FBXO5/SPAG5/AURKA/KIF23/KIF4A/RACGAP1/SASS6/KIF15/NUF2/AUNIP/ASPM/BIRC5/CCNB1/ESPL1/KIF11/SPAST/CENPE/STMN1/CDCA8/PSRC1/GPSM2/PRC1/CCNB2/KIFC1/NEK2/CDC20/MZT1/MYBL2/FSD1	35
BP	GO:0032392	DNA geometric change	22/948	83/18614	1.00E-10	8.53E-09	7.66E-09	RFC4/MCM8/POLQ/DSCC1/BLM/GINS1/MCM6/MCM4/DNA2/HMGB1/BRIP1/HMGB2/GINS4/TOP2A/MCM2/RFC3/RAD51/CDC45/RAD54B/HMGA1/RECQL/HFM1	22
BP	GO:0030071	regulation of mitotic metaphase/anaphase transition	23/948	91/18614	1.08E-10	9.02E-09	8.11E-09	TTK/NDC80/BUB1/SPC25/RAD21/SPDL1/DLGAP5/FBXO5/NUF2/BUB1B/CENPF/MAD2L1/BIRC5/CCNB1/ESPL1/CENPE/CDCA8/TRIP13/UBE2C/CDC20/HASPIN/USP44/PRAP1	23
BP	GO:2001251	negative regulation of chromosome organization	23/948	93/18614	1.73E-10	1.43E-08	1.28E-08	TTK/NDC80/BUB1/SPC25/RAD21/SPDL1/FBXO5/TERF1/NUF2/BUB1B/CENPF/MAD2L1/BIRC5/CCNB1/ESPL1/CDCA8/TRIP13/TOP2A/MCM2/CDC20/HASPIN/USP44/PRAP1	23
BP	GO:1902099	regulation of metaphase/anaphase transition of cell cycle	23/948	94/18614	2.19E-10	1.77E-08	1.59E-08	TTK/NDC80/BUB1/SPC25/RAD21/SPDL1/DLGAP5/FBXO5/NUF2/BUB1B/CENPF/MAD2L1/BIRC5/CCNB1/ESPL1/CENPE/CDCA8/TRIP13/UBE2C/CDC20/HASPIN/USP44/PRAP1	23
BP	GO:1901991	negative regulation of mitotic cell cycle phase transition	34/948	194/18614	2.32E-10	1.85E-08	1.66E-08	TTK/TOPBP1/NDC80/BUB1/SPC25/RAD21/SPDL1/FBXO5/CHEK1/BLM/NUF2/BUB1B/CENPF/MAD2L1/BIRC5/CCNB1/CDCA8/TRIP13/PRKDC/ORC1/BARD1/CDK1/DTL/TICRR/GTSE1/CDC20/HASPIN/CDKN1B/CLSPN/CDKN2B/SLFN11/USP44/FAM107A/PRAP1	34
BP	GO:0071103	DNA conformation change	22/948	90/18614	5.49E-10	4.30E-08	3.87E-08	RFC4/MCM8/POLQ/DSCC1/BLM/GINS1/MCM6/MCM4/DNA2/HMGB1/BRIP1/HMGB2/GINS4/TOP2A/MCM2/RFC3/RAD51/CDC45/RAD54B/HMGA1/RECQL/HFM1	22
BP	GO:0007143	female meiotic nuclear division	14/948	35/18614	6.11E-10	4.72E-08	4.24E-08	TTK/NDC80/FBXO5/MASTL/AURKA/NCAPH/TRIP13/TOP2A/CCNB2/CDC25B/HSF2BP/MEIOC/SPIRE1/SYCP2	14
BP	GO:0070192	chromosome organization involved in meiotic cell cycle	20/948	75/18614	6.31E-10	4.79E-08	4.31E-08	NDC1/BUB1/RAD21/TERF1/NCAPH/SGO2/FANCD2/BUB1B/BRIP1/TRIP13/SMC4/RAD51/CCNE1/MND1/MEIOC/CCNE2/TEX15/SYCP2/MAJIN/RNF212	20
BP	GO:0032508	DNA duplex unwinding	20/948	77/18614	1.05E-09	7.85E-08	7.06E-08	RFC4/MCM8/POLQ/DSCC1/BLM/GINS1/MCM6/MCM4/DNA2/BRIP1/GINS4/TOP2A/MCM2/RFC3/RAD51/CDC45/RAD54B/HMGA1/RECQL/HFM1	20
BP	GO:0033260	nuclear DNA replication	14/948	38/18614	2.21E-09	1.63E-07	1.46E-07	CDC7/TERF1/BLM/GINS1/MCM6/ATAD5/GMNN/MCM4/BRCA2/DNA2/DBF4/MCM2/RAD51/CDC45	14
BP	GO:0044839	cell cycle G2/M phase transition	28/948	151/18614	2.42E-09	1.75E-07	1.58E-07	TOPBP1/NDC80/RAD21/CDC7/FBXO5/MASTL/CHEK1/AURKA/BLM/ATAD5/CCNA2/CENPF/MELK/CDC25A/CCNB1/CDC25C/ORC1/BARD1/KIF14/CDK1/DTL/TICRR/CCNB2/CDK4/CDC25B/FOXM1/PKIA/CLSPN	28
BP	GO:0006275	regulation of DNA replication	26/948	136/18614	4.58E-09	3.28E-07	2.94E-07	RFC4/SENP2/TIMELESS/CDC7/FBXO5/TERF1/DSCC1/BLM/JADE3/GINS1/MCM6/ATAD5/GMNN/CCNA2/MCM4/BRCA2/DNA2/DBF4/GINS4/CDK1/TICRR/MCM2/RFC3/E2F8/ESCO2/SLFN11	26
BP	GO:0050000	chromosome localization	21/948	92/18614	5.14E-09	3.62E-07	3.26E-07	NDC80/SPDL1/DLGAP5/KIF2C/TERF1/SPAG5/CDCA5/NUF2/CENPQ/KIF18A/CENPF/BIRC5/CCNB1/CENPE/CDCA8/FAM83D/PSRC1/KIF14/KIFC1/MEIOC/MAJIN	21
BP	GO:0051303	establishment of chromosome localization	20/948	84/18614	5.45E-09	3.79E-07	3.41E-07	NDC80/SPDL1/KIF2C/TERF1/SPAG5/CDCA5/NUF2/CENPQ/KIF18A/CENPF/BIRC5/CCNB1/CENPE/CDCA8/FAM83D/PSRC1/KIF14/KIFC1/MEIOC/MAJIN	20
BP	GO:0035825	homologous recombination	17/948	64/18614	1.30E-08	8.89E-07	7.99E-07	TOPBP1/RAD21/RAD54L/RAD51AP1/FANCD2/BRIP1/TRIP13/TOP2A/BARD1/EME1/HSF2BP/RAD51/RAD54B/MND1/HFM1/ANKLE1/RNF212	17
BP	GO:0051310	metaphase plate congression	18/948	72/18614	1.38E-08	9.35E-07	8.40E-07	NDC80/SPDL1/KIF2C/SPAG5/CDCA5/NUF2/CENPQ/KIF18A/CENPF/BIRC5/CCNB1/CENPE/CDCA8/FAM83D/PSRC1/KIF14/KIFC1/MEIOC	18
BP	GO:0008608	attachment of spindle microtubules to kinetochore	14/948	43/18614	1.41E-08	9.40E-07	8.45E-07	NDC80/SPC25/KIF2C/SPAG5/ECT2/RACGAP1/NUF2/SGO1/BIRC5/CCNB1/CENPE/CDCA8/NEK2/KNL1	14
BP	GO:0006270	DNA replication initiation	13/948	37/18614	1.63E-08	1.07E-06	9.62E-07	TOPBP1/PRIM2/MCM10/MCM6/GMNN/MCM4/ORC1/PRIM1/TICRR/MCM2/CDC45/CCNE1/CCNE2	13
BP	GO:0033044	regulation of chromosome organization	36/948	250/18614	1.68E-08	1.09E-06	9.83E-07	TTK/ANAPC1/NDC80/BUB1/SPC25/RAD21/SPDL1/DLGAP5/FBXO5/TERF1/CDCA5/NCAPH/NUF2/BUB1B/NCAPG/CENPF/MAD2L1/BIRC5/NCAPG2/CCNB1/ESPL1/CENPE/CDCA8/TRIP13/TOP2A/UBE2C/MCM2/RMI2/SMC4/NEK2/CDC20/HASPIN/MYC/CENPV/USP44/PRAP1	36
BP	GO:0000086	G2/M transition of mitotic cell cycle	25/948	136/18614	2.07E-08	1.32E-06	1.19E-06	TOPBP1/RAD21/CDC7/FBXO5/MASTL/CHEK1/AURKA/BLM/CCNA2/CENPF/MELK/CDC25A/CCNB1/CDC25C/ORC1/BARD1/KIF14/CDK1/DTL/TICRR/CDK4/CDC25B/FOXM1/PKIA/CLSPN	25
BP	GO:0006268	DNA unwinding involved in DNA replication	10/948	21/18614	2.36E-08	1.50E-06	1.34E-06	BLM/GINS1/MCM6/MCM4/GINS4/MCM2/RAD51/CDC45/HMGA1/RECQL	10
BP	GO:0010389	regulation of G2/M transition of mitotic cell cycle	21/948	101/18614	2.99E-08	1.87E-06	1.68E-06	TOPBP1/RAD21/CDC7/FBXO5/CHEK1/AURKA/BLM/CENPF/CDC25A/CCNB1/CDC25C/ORC1/BARD1/KIF14/CDK1/DTL/TICRR/CDK4/CDC25B/PKIA/CLSPN	21
BP	GO:0000724	double-strand break repair via homologous recombination	28/948	171/18614	4.13E-08	2.55E-06	2.29E-06	TIMELESS/RAD21/RAD54L/CDC7/MCM8/RIF1/RAD51AP1/CHEK1/POLQ/FANCB/PARPBP/BLM/MCM6/FIGNL1/AUNIP/MCM4/BRCA2/XRCC2/GINS4/MCM2/RMI2/RAD51/CDC45/RAD54B/RECQL/USP51/ANKLE1/TEX15	28
BP	GO:1902749	regulation of cell cycle G2/M phase transition	22/948	112/18614	4.19E-08	2.55E-06	2.29E-06	TOPBP1/RAD21/CDC7/FBXO5/CHEK1/AURKA/BLM/ATAD5/CENPF/CDC25A/CCNB1/CDC25C/ORC1/BARD1/KIF14/CDK1/DTL/TICRR/CDK4/CDC25B/PKIA/CLSPN	22
BP	GO:0007144	female meiosis I	8/948	13/18614	4.50E-08	2.71E-06	2.44E-06	NDC80/FBXO5/AURKA/TRIP13/CCNB2/CDC25B/HSF2BP/MEIOC	8
BP	GO:0000725	recombinational repair	28/948	175/18614	6.86E-08	4.08E-06	3.67E-06	TIMELESS/RAD21/RAD54L/CDC7/MCM8/RIF1/RAD51AP1/CHEK1/POLQ/FANCB/PARPBP/BLM/MCM6/FIGNL1/AUNIP/MCM4/BRCA2/XRCC2/GINS4/MCM2/RMI2/RAD51/CDC45/RAD54B/RECQL/USP51/ANKLE1/TEX15	28
BP	GO:0034508	centromere complex assembly	11/948	29/18614	8.38E-08	4.92E-06	4.42E-06	DLGAP5/MIS18A/CENPI/CENPA/CENPF/HJURP/CENPE/OIP5/CENPK/CENPW/CENPV	11
BP	GO:0061564	axon development	53/948	479/18614	9.11E-08	5.29E-06	4.76E-06	AFG3L2/SVBP/SPAST/STMN1/NREP/DHFRP1/CDKL5/UCHL1/CHN1/EPHB2/UST/B4GALT6/CSPG5/L1CAM/EPHB1/KIF5C/VASH2/NEXN/TSPAN2/APLP1/TUBB3/GLI3/NTNG1/ROBO3/WNT3/KIF5A/EPHA6/EFNB3/RND2/SLITRK2/CRTAC1/CRABP2/DAB1/DCLK1/SHOX2/PAK3/MAP2/EPHA4/FLRT3/CHODL/NCAM1/HOXA2/CHL1/WNT7A/DPYSL5/CNR1/BMP7/NEFH/KLK8/TUBB2B/LHX1/EDN3/PAX2	53
BP	GO:0007131	reciprocal meiotic recombination	15/948	57/18614	1.06E-07	6.03E-06	5.42E-06	RAD21/RAD54L/RAD51AP1/FANCD2/BRIP1/TRIP13/TOP2A/EME1/HSF2BP/RAD51/RAD54B/MND1/HFM1/ANKLE1/RNF212	15
BP	GO:0140527	reciprocal homologous recombination	15/948	57/18614	1.06E-07	6.03E-06	5.42E-06	RAD21/RAD54L/RAD51AP1/FANCD2/BRIP1/TRIP13/TOP2A/EME1/HSF2BP/RAD51/RAD54B/MND1/HFM1/ANKLE1/RNF212	15
BP	GO:0051225	spindle assembly	23/948	131/18614	1.81E-07	1.01E-05	9.12E-06	NDC80/TPX2/HAUS6/FBXO5/SPAG5/AURKA/KIF23/KIF4A/RACGAP1/SASS6/KIF15/ASPM/BIRC5/KIF11/CDCA8/GPSM2/PRC1/CCNB2/KIFC1/NEK2/CDC20/MZT1/MYBL2	23
BP	GO:0031570	DNA integrity checkpoint signaling	23/948	132/18614	2.09E-07	1.16E-05	1.04E-05	TOPBP1/TIMELESS/CHEK1/BLM/FANCD2/MSH2/BRCA2/DNA2/BRIP1/E2F1/PRKDC/ORC1/BARD1/CDK1/EME1/DTL/TICRR/RAD51/CDC45/GTSE1/CDKN1B/CLSPN/PRAP1	23
BP	GO:0010639	negative regulation of organelle organization	43/948	362/18614	2.16E-07	1.19E-05	1.07E-05	TTK/NDC80/BUB1/TPX2/SPC25/RAD21/SPDL1/PIK3CA/MTBP/FBXO5/CHEK1/TERF1/CKAP2/NUF2/BUB1B/CENPF/MAD2L1/BIRC5/CCNB1/ESPL1/STMN1/CDCA8/TRIP13/TOP2A/MCM2/CDC20/ACAA2/HASPIN/TMSB15B/ARHGAP28/IQCJ-SCHIP1/TFRC/TMSB15A/CRACD/SNCA/ADD2/TUBB4A/MAP2/USP44/DMRT1/KANK4/BMP7/PRAP1	43
BP	GO:0044771	meiotic cell cycle phase transition	7/948	11/18614	2.40E-07	1.30E-05	1.17E-05	TTK/NDC80/CDC25A/CDC25C/CCNB2/CDC25B/OVOL1	7
BP	GO:0045143	homologous chromosome segregation	15/948	64/18614	5.50E-07	2.95E-05	2.65E-05	NDC1/TERF1/FANCD2/ESPL1/BRIP1/TRIP13/CCNE1/MND1/PTTG1/MEIOC/CCNE2/TEX15/SYCP2/MAJIN/RNF212	15
BP	GO:0051383	kinetochore organization	9/948	22/18614	6.05E-07	3.21E-05	2.89E-05	NDC80/DLGAP5/CENPA/NUF2/CENPF/CENPE/SMC4/CENPK/CENPW	9
BP	GO:1905820	positive regulation of chromosome separation	10/948	28/18614	6.35E-07	3.33E-05	2.99E-05	DLGAP5/NCAPH/NCAPG/BIRC5/NCAPG2/ESPL1/CDCA8/SMC4/PLSCR1/PRAP1	10
BP	GO:0007292	female gamete generation	24/948	153/18614	8.47E-07	4.40E-05	3.96E-05	TTK/NDC80/MCM8/FBXO5/MASTL/AURKA/NCAPH/ASPM/BRCA2/TRIP13/TOP2A/CCNB2/CDC25B/HSF2BP/TAF4B/MEIOC/TNFAIP6/PTX3/SPIRE1/YBX2/TDRD5/DMRT1/SYCP2/IHH	24
BP	GO:0034502	protein localization to chromosome	20/948	116/18614	1.52E-06	7.81E-05	7.02E-05	TTK/NDC80/RAD21/MCM8/SPDL1/MTBP/VRK1/TERF1/CDCA5/CENPA/MSH2/BUB1B/CENPQ/BRCA2/XRCC4/CDK1/KNL1/ESCO2/HASPIN/CTCFL	20
BP	GO:1902751	positive regulation of cell cycle G2/M phase transition	10/948	31/18614	1.86E-06	9.49E-05	8.53E-05	CDC7/FBXO5/ATAD5/CDC25A/CCNB1/CDC25C/CDK1/DTL/CDK4/CDC25B	10
BP	GO:0051231	spindle elongation	7/948	14/18614	2.18E-06	0.000108547	9.75E-05	KIF23/KIF4A/RACGAP1/BIRC5/KIF11/CDCA8/PRC1	7
BP	GO:1902969	mitotic DNA replication	7/948	14/18614	2.18E-06	0.000108547	9.75E-05	GINS1/MCM6/MCM4/BRCA2/MCM2/RAD51/CDC45	7
BP	GO:1901992	positive regulation of mitotic cell cycle phase transition	18/948	99/18614	2.29E-06	0.000112802	0.000101371	CDC7/MTBP/DLGAP5/FBXO5/CDCA5/SASS6/CDC25A/CCNB1/ESPL1/CDC25C/CDK1/UBE2C/DTL/CDK4/CDC25B/ADAM17/RRM2/PRAP1	18
BP	GO:0000910	cytokinesis	26/948	185/18614	2.56E-06	0.000125062	0.000112388	PRPF40A/ECT2/AURKA/CKAP2/KIF23/CENPA/KIF4A/RACGAP1/ANLN/BRCA2/BIRC5/ESPL1/SPAST/STMN1/CDCA8/PRC1/KIF14/NUSAP1/CDC25B/KIF20B/E2F8/CEP55/SPIRE1/CENPV/SEPTIN3/FSD1	26
BP	GO:0050808	synapse organization	48/948	466/18614	2.88E-06	0.000139169	0.000125065	AFG3L2/ASAP1/SRGAP2C/CDC20/CDKL5/LRP8/HOMER1/EPHB2/TANC2/WASF1/HSPA8/PTPN13/IL1RAP/PRNP/L1CAM/RAB39B/EPHB1/DLGAP3/LGI2/KIF1A/NTNG1/SNCA/ADD2/EFNB3/CDH6/SLITRK2/CAMKV/PAK3/C1QL1/EPHA4/PCDHB6/NLGN1/GRID2/ITGB3/FLRT3/LRRN1/TMEM108/DNER/SYNDIG1/INA/WNT7A/CNKSR2/CHRDL1/NEFH/SIX1/ST8SIA2/ADGRL3/KLK8	48
BP	GO:1901989	positive regulation of cell cycle phase transition	20/948	121/18614	3.00E-06	0.000143618	0.000129064	CDC7/MTBP/DLGAP5/FBXO5/CDCA5/SASS6/ATAD5/CDC25A/CCNB1/ESPL1/CDC25C/FAM83D/CDK1/UBE2C/DTL/CDK4/CDC25B/ADAM17/RRM2/PRAP1	20
BP	GO:0010212	response to ionizing radiation	22/948	143/18614	3.34E-06	0.000158489	0.000142428	TOPBP1/RAD54L/RAD51AP1/ECT2/BLM/FANCD2/FIGNL1/MSH2/BRCA2/XRCC2/PRKDC/XRCC4/BARD1/TICRR/RAD51/RAD54B/MYC/CCL7/CRYAB/CXCL10/PRAP1/SFRP2	22
BP	GO:0007080	mitotic metaphase plate congression	13/948	57/18614	4.33E-06	0.000203543	0.000182916	NDC80/SPDL1/KIF2C/CDCA5/NUF2/KIF18A/BIRC5/CCNB1/CENPE/CDCA8/PSRC1/KIF14/KIFC1	13
BP	GO:0050803	regulation of synapse structure or activity	30/948	240/18614	5.23E-06	0.000243639	0.000218949	ASAP1/CDC20/CDKL5/LRP8/HOMER1/EPHB2/TANC2/HSPA8/PTPN13/IL1RAP/PRNP/EPHB1/KIF1A/SNCA/EFNB3/SLITRK2/CAMKV/PAK3/C1QL1/EPHA4/NLGN1/GRID2/FLRT3/LRRN1/SYNDIG1/SLC17A7/WNT7A/SIX1/ST8SIA2/KLK8	30
BP	GO:0051256	mitotic spindle midzone assembly	6/948	11/18614	6.36E-06	0.000291243	0.000261729	KIF23/KIF4A/RACGAP1/BIRC5/CDCA8/PRC1	6
BP	GO:0010971	positive regulation of G2/M transition of mitotic cell cycle	9/948	28/18614	6.37E-06	0.000291243	0.000261729	CDC7/FBXO5/CDC25A/CCNB1/CDC25C/CDK1/DTL/CDK4/CDC25B	9
BP	GO:0051962	positive regulation of nervous system development	33/948	280/18614	6.49E-06	0.000293817	0.000264042	PRKCI/ASPM/XRCC2/E2F1/CDON/CDKL5/LRP8/EPHB2/IL1RAP/L1CAM/EPHB1/PLAG1/GLI3/WNT3/RND2/SLITRK2/ZNF488/CRABP2/SHOX2/PAK3/EPHA4/NLGN1/GRID2/GFAP/FLRT3/LRRN1/CHODL/SYNDIG1/SOX11/BMP2/WNT7A/ST8SIA2/LRP2	33
BP	GO:0007409	axonogenesis	44/948	427/18614	7.34E-06	0.000329408	0.000296026	AFG3L2/SPAST/STMN1/CDKL5/UCHL1/CHN1/EPHB2/UST/B4GALT6/L1CAM/EPHB1/KIF5C/NEXN/APLP1/TUBB3/GLI3/NTNG1/ROBO3/WNT3/KIF5A/EPHA6/EFNB3/RND2/SLITRK2/CRABP2/DAB1/DCLK1/SHOX2/PAK3/MAP2/EPHA4/FLRT3/CHODL/NCAM1/HOXA2/CHL1/WNT7A/DPYSL5/BMP7/NEFH/TUBB2B/LHX1/EDN3/PAX2	44
BP	GO:0045931	positive regulation of mitotic cell cycle	20/948	129/18614	8.18E-06	0.000363579	0.000326734	CDC7/MTBP/DLGAP5/FBXO5/AURKA/CDCA5/SASS6/BRCA2/CDC25A/CCNB1/ESPL1/CDC25C/CDK1/UBE2C/DTL/CDK4/CDC25B/ADAM17/RRM2/PRAP1	20
BP	GO:0050807	regulation of synapse organization	29/948	234/18614	8.84E-06	0.000389635	0.00035015	ASAP1/CDC20/CDKL5/LRP8/HOMER1/EPHB2/TANC2/HSPA8/PTPN13/IL1RAP/PRNP/EPHB1/KIF1A/SNCA/EFNB3/SLITRK2/CAMKV/PAK3/C1QL1/EPHA4/NLGN1/GRID2/FLRT3/LRRN1/SYNDIG1/WNT7A/SIX1/ST8SIA2/KLK8	29
BP	GO:0007129	homologous chromosome pairing at meiosis	12/948	53/18614	1.09E-05	0.000477538	0.000429144	NDC1/FANCD2/BRIP1/TRIP13/CCNE1/MND1/MEIOC/CCNE2/TEX15/SYCP2/MAJIN/RNF212	12
BP	GO:0000022	mitotic spindle elongation	6/948	12/18614	1.22E-05	0.000522757	0.000469781	KIF23/KIF4A/RACGAP1/BIRC5/CDCA8/PRC1	6
BP	GO:0000727	double-strand break repair via break-induced replication	6/948	12/18614	1.22E-05	0.000522757	0.000469781	CDC7/MCM6/MCM4/GINS4/MCM2/CDC45	6
BP	GO:0090307	mitotic spindle assembly	14/948	72/18614	1.35E-05	0.000575303	0.000517002	TPX2/KIF23/KIF4A/RACGAP1/KIF15/BIRC5/KIF11/CDCA8/PRC1/KIFC1/NEK2/CDC20/MZT1/MYBL2	14
BP	GO:0000077	DNA damage checkpoint signaling	19/948	123/18614	1.44E-05	0.000606039	0.000544624	TOPBP1/CHEK1/BLM/FANCD2/MSH2/BRCA2/BRIP1/E2F1/PRKDC/BARD1/CDK1/EME1/DTL/TICRR/RAD51/GTSE1/CDKN1B/CLSPN/PRAP1	19
BP	GO:0098742	cell-cell adhesion via plasma-membrane adhesion molecules	32/948	278/18614	1.45E-05	0.000606039	0.000544624	AJUBA/CELSR3/IL1RAP/L1CAM/NEXN/CLDN6/CLDN16/NECTIN3/CLDN1/NTNG1/ROBO3/TRO/CDH6/SLITRK2/DAB1/PCDHB6/DSC2/TENM1/CLDN9/LGALS7B/PCDH9/NLGN1/GRID2/PCDH10/FLRT3/DSC3/CDH18/BMP2/TENM3/CLDN19/ADGRL3/CDHR4	32
BP	GO:0051445	regulation of meiotic cell cycle	13/948	64/18614	1.67E-05	0.000676731	0.000608152	TTK/ANAPC1/FBXO5/RAD51AP1/ASPM/CDC25A/CDC25C/TRIP13/CDC25B/CDC20/MEIOC/OVOL1/DMRT1	13
BP	GO:0000076	DNA replication checkpoint signaling	7/948	18/18614	1.69E-05	0.000676731	0.000608152	TOPBP1/TIMELESS/DNA2/ORC1/TICRR/CDC45/CLSPN	7
BP	GO:0034501	protein localization to kinetochore	7/948	18/18614	1.69E-05	0.000676731	0.000608152	TTK/NDC80/SPDL1/MTBP/CENPQ/CDK1/KNL1	7
BP	GO:0051988	regulation of attachment of spindle microtubules to kinetochore	7/948	18/18614	1.69E-05	0.000676731	0.000608152	SPAG5/ECT2/RACGAP1/BIRC5/CCNB1/CDCA8/NEK2	7
BP	GO:1903083	protein localization to condensed chromosome	7/948	18/18614	1.69E-05	0.000676731	0.000608152	TTK/NDC80/SPDL1/MTBP/CENPQ/CDK1/KNL1	7
BP	GO:0032465	regulation of cytokinesis	16/948	93/18614	1.71E-05	0.000681162	0.000612134	PRPF40A/ECT2/AURKA/KIF23/RACGAP1/BRCA2/BIRC5/SPAST/CDCA8/PRC1/KIF14/CDC25B/KIF20B/E2F8/CENPV/FSD1	16
BP	GO:0000281	mitotic cytokinesis	15/948	84/18614	1.97E-05	0.000777471	0.000698683	ECT2/CKAP2/KIF23/CENPA/KIF4A/RACGAP1/ANLN/BIRC5/ESPL1/SPAST/STMN1/CDCA8/NUSAP1/KIF20B/CEP55	15
BP	GO:0051053	negative regulation of DNA metabolic process	21/948	148/18614	1.99E-05	0.000778191	0.00069933	MSH6/TIMELESS/RIF1/FBXO5/CHEK1/TERF1/POLQ/FANCB/PARPBP/BLM/MSH2/GMNN/AUNIP/BRCA2/RMI2/ANKLE1/SLFN11/HMGA2/CERS1/KCNK2/RGN	21
BP	GO:0050804	modulation of chemical synaptic transmission	47/948	487/18614	2.03E-05	0.000788496	0.000708591	SLC38A1/CDC20/CDKL5/LRP8/HOMER1/RIMS3/EPHB2/AKAP12/NMU/SYT11/PRNP/CSPG5/EPHB1/PRKAR2B/DLGAP3/ADORA1/NTNG1/SNCA/GRIK5/CALB2/EFNB3/SNAP25/CELF4/CAMKV/EPHA4/GRM4/SLC7A10/FAM107A/SLC1A3/BCHE/NPTXR/NLGN1/GRID2/GFAP/OTOF/CACNG4/TMEM108/VGF/RIMS4/INA/WNT7A/CNR1/CHRDL1/NEFH/CACNA1B/TUBB2B/CALB1	47
BP	GO:0051656	establishment of organelle localization	44/948	445/18614	2.06E-05	0.00079414	0.000713662	NDC80/SPDL1/KIF2C/TERF1/SPAG5/CDCA5/CENPA/UBXN2B/NUF2/PDCD10/CENPQ/KIF18A/CENPF/MAD2L1/BIRC5/CCNB1/ESPL1/SPAST/CENPE/FAM91A1/CDCA8/FAM83D/PSRC1/ABCE1/GPSM2/KIF14/LMNB1/NUSAP1/KIFC1/UCHL1/MEIOC/TANC2/WASF1/SYT11/KIF5C/SPIRE1/KIF1A/SNCA/KIF5A/AP3B2/MAP2/NLGN1/MAJIN/NEFH	44
BP	GO:0099177	regulation of trans-synaptic signaling	47/948	488/18614	2.14E-05	0.000817942	0.000735053	SLC38A1/CDC20/CDKL5/LRP8/HOMER1/RIMS3/EPHB2/AKAP12/NMU/SYT11/PRNP/CSPG5/EPHB1/PRKAR2B/DLGAP3/ADORA1/NTNG1/SNCA/GRIK5/CALB2/EFNB3/SNAP25/CELF4/CAMKV/EPHA4/GRM4/SLC7A10/FAM107A/SLC1A3/BCHE/NPTXR/NLGN1/GRID2/GFAP/OTOF/CACNG4/TMEM108/VGF/RIMS4/INA/WNT7A/CNR1/CHRDL1/NEFH/CACNA1B/TUBB2B/CALB1	47
BP	GO:0044774	mitotic DNA integrity checkpoint signaling	15/948	85/18614	2.28E-05	0.000862899	0.000775454	TOPBP1/CHEK1/BLM/FANCD2/MSH2/PRKDC/ORC1/CDK1/EME1/DTL/TICRR/GTSE1/CDKN1B/CLSPN/PRAP1	15
BP	GO:0051960	regulation of nervous system development	45/948	461/18614	2.29E-05	0.000862899	0.000775454	PRKCI/ASPM/XRCC2/E2F1/HMGB2/KIF14/HLTF/CDON/CDKL5/LRP8/EPHB2/PTPN13/IL1RAP/L1CAM/EPHB1/CDKN2B/PLAG1/GLI3/WNT3/EFNB3/RND2/SLITRK2/ZNF488/CRABP2/DAB1/DLL3/SHOX2/PAK3/MAP2/EPHA4/NLGN1/GRID2/GFAP/FLRT3/LRRN1/CHODL/SYNDIG1/SOX11/BMP2/WNT7A/DPYSL5/BMP7/ST8SIA2/KLK8/LRP2	45
BP	GO:0007062	sister chromatid cohesion	12/948	59/18614	3.46E-05	0.001294208	0.001163054	BUB1/RAD21/DSCC1/CDCA5/SGO2/SGO1/BUB1B/ESPL1/CDC20/ESCO2/HASPIN/SMC1B	12
BP	GO:0051255	spindle midzone assembly	6/948	14/18614	3.62E-05	0.001345036	0.001208731	KIF23/KIF4A/RACGAP1/BIRC5/CDCA8/PRC1	6
BP	GO:0051984	positive regulation of chromosome segregation	8/948	27/18614	4.10E-05	0.001498949	0.001347047	NCAPH/NCAPG/BIRC5/NCAPG2/CCNB1/CDCA8/SMC4/PRAP1	8
BP	GO:1904666	regulation of ubiquitin protein ligase activity	8/948	27/18614	4.10E-05	0.001498949	0.001347047	FBXO5/MASTL/MAD2L1/UBE2C/UBE2S/CDC20/CDKN1B/USP44	8
BP	GO:0071459	protein localization to chromosome, centromeric region	10/948	43/18614	4.62E-05	0.001676303	0.001506428	TTK/NDC80/SPDL1/MTBP/CENPA/BUB1B/CENPQ/CDK1/KNL1/HASPIN	10
BP	GO:0000018	regulation of DNA recombination	19/948	134/18614	4.91E-05	0.001770228	0.001590835	MSH6/TIMELESS/RIF1/RAD51AP1/CHEK1/POLQ/FANCB/PARPBP/BLM/ATAD5/FIGNL1/MSH2/KPNA2/RMI2/RAD51/USP51/TFRC/ANKLE1/TEX15	19
BP	GO:0090231	regulation of spindle checkpoint	7/948	21/18614	5.39E-05	0.001885786	0.001694682	NDC80/MAD2L1/BIRC5/CCNB1/CDCA8/USP44/PRAP1	7
BP	GO:0090266	regulation of mitotic cell cycle spindle assembly checkpoint	7/948	21/18614	5.39E-05	0.001885786	0.001694682	NDC80/MAD2L1/BIRC5/CCNB1/CDCA8/USP44/PRAP1	7
BP	GO:1903504	regulation of mitotic spindle checkpoint	7/948	21/18614	5.39E-05	0.001885786	0.001694682	NDC80/MAD2L1/BIRC5/CCNB1/CDCA8/USP44/PRAP1	7
BP	GO:0044773	mitotic DNA damage checkpoint signaling	14/948	81/18614	5.39E-05	0.001885786	0.001694682	TOPBP1/CHEK1/BLM/FANCD2/MSH2/PRKDC/CDK1/EME1/DTL/TICRR/GTSE1/CDKN1B/CLSPN/PRAP1	14
BP	GO:0061640	cytoskeleton-dependent cytokinesis	17/948	113/18614	5.67E-05	0.001970733	0.00177102	ECT2/CKAP2/KIF23/CENPA/KIF4A/RACGAP1/ANLN/BIRC5/ESPL1/SPAST/STMN1/CDCA8/NUSAP1/KIF20B/CEP55/SPIRE1/SEPTIN3	17
BP	GO:0072075	metanephric mesenchyme development	6/948	15/18614	5.78E-05	0.001995164	0.001792976	STAT1/MYC/WT1/BMP7/SIX1/PAX2	6
BP	GO:0042770	signal transduction in response to DNA damage	23/948	184/18614	6.38E-05	0.002186785	0.001965178	TOPBP1/CHEK1/BLM/ATAD5/FANCD2/MSH2/BRCA2/BRIP1/E2F1/PRKDC/BARD1/CDK1/EME1/DTL/TICRR/RAD51/GTSE1/FOXM1/CDKN1B/CLSPN/NDRG1/RPS6KA6/PRAP1	23
BP	GO:0009952	anterior/posterior pattern specification	25/948	209/18614	6.50E-05	0.002213777	0.001989435	AURKA/XRCC2/PRKDC/CDON/PBX3/GLI3/WNT3/MEOX1/TDRD5/DLL3/HOXA4/HOXD4/WT1/HOXA2/BMP2/HOXD13/HOXA3/HOXA6/HOXA5/HOXA7/GPC3/SFRP2/BARX1/LHX1/FOXA2	25
BP	GO:0072203	cell proliferation involved in metanephros development	5/948	10/18614	6.89E-05	0.00233053	0.002094356	STAT1/MYC/WT1/BMP7/GPC3	5
BP	GO:0001504	neurotransmitter uptake	10/948	45/18614	7.01E-05	0.002352328	0.002113944	SLC38A1/SNCA/SYNGR3/SNAP25/SLC1A3/SLC6A12/ITGB3/GFAP/SLC6A11/SLC6A13	10
BP	GO:0072111	cell proliferation involved in kidney development	7/948	22/18614	7.55E-05	0.002519092	0.002263809	STAT1/MYC/ITGB3/WT1/BMP2/BMP7/GPC3	7
BP	GO:0032467	positive regulation of cytokinesis	10/948	46/18614	8.55E-05	0.0028314	0.002544468	ECT2/KIF23/RACGAP1/BIRC5/SPAST/CDCA8/KIF14/CDC25B/KIF20B/CENPV	10
BP	GO:0000212	meiotic spindle organization	6/948	16/18614	8.85E-05	0.002893058	0.002599877	NDC80/FBXO5/AURKA/ASPM/ESPL1/CCNB2	6
BP	GO:2000104	negative regulation of DNA-templated DNA replication	6/948	16/18614	8.85E-05	0.002893058	0.002599877	TIMELESS/FBXO5/BLM/GMNN/BRCA2/SLFN11	6
BP	GO:1901976	regulation of cell cycle checkpoint	10/948	47/18614	0.000103666	0.003366407	0.003025258	NDC80/BRCA2/MAD2L1/BIRC5/CCNB1/CDCA8/BARD1/RAD51/USP44/PRAP1	10
BP	GO:0099175	regulation of postsynapse organization	15/948	97/18614	0.00011098	0.003580374	0.003217541	ASAP1/CDKL5/LRP8/HOMER1/EPHB2/TANC2/HSPA8/IL1RAP/PRNP/KIF1A/PAK3/EPHA4/NLGN1/GRID2/WNT7A	15
BP	GO:0051382	kinetochore assembly	6/948	17/18614	0.000130898	0.004185624	0.003761456	DLGAP5/CENPA/CENPF/CENPE/CENPK/CENPW	6
BP	GO:0022412	cellular process involved in reproduction in multicellular organism	41/948	438/18614	0.00013194	0.004185624	0.003761456	TTK/NDC80/FBXO5/MASTL/AURKA/NCAPH/FIGNL1/MSH2/KIF18A/ASPM/BRCA2/BRIP1/HMGB2/TRIP13/TOP2A/MYBL1/CCNB2/CDC25B/HSF2BP/KNL1/UCHL1/TAF4B/MEIOC/TNFAIP6/PTX3/SPIRE1/DZIP1/YBX2/TEX15/C2CD6/KLC3/TDRD5/CELF4/PYGO1/DDX25/DMRT1/SYCP2/IHH/OCA2/FOLR3/WT1	41
BP	GO:0007584	response to nutrient	20/948	156/18614	0.000132285	0.004185624	0.003761456	TYMS/BRIP1/STAT1/SLC16A1/TFRC/CBS/SLC8A1/CDKN2B/IGFBP2/LIPG/BCHE/POSTN/ASS1/GCGR/CXCL10/CNR1/BMP7/SFRP2/SST/FOXA2	20
BP	GO:2000241	regulation of reproductive process	24/948	206/18614	0.000136518	0.004292048	0.003857095	TTK/ANAPC1/FBXO5/RAD51AP1/AURKA/ASPM/CDC25A/CDC25C/TRIP13/CDC25B/CDC20/CDKN1B/MEIOC/ASTL/OVOL1/ZFPM2/DMRT1/SYCP2/ITGB3/WT1/RGN/CNR1/HOXD13/BMP7	24
BP	GO:2000779	regulation of double-strand break repair	18/948	133/18614	0.000141501	0.004420562	0.003972586	TIMELESS/DEK/RIF1/RAD51AP1/CHEK1/POLQ/FANCB/PARPBP/FIGNL1/AUNIP/PRKDC/RMI2/RAD51/FOXM1/USP51/SPIRE1/HMGA2/TEX15	18
BP	GO:0010165	response to X-ray	8/948	32/18614	0.000154814	0.00480604	0.004318999	BLM/MSH2/BRCA2/XRCC2/XRCC4/RAD51/PRAP1/SFRP2	8
BP	GO:0001654	eye development	37/948	385/18614	0.000163692	0.005049891	0.004538139	PBX2/PRKCI/TGIF2/CLIC4/TWSG1/CDON/CDKN1B/EPHB2/SALL2/PBX3/EPHB1/TULP1/COL8A2/NECTIN3/GLI3/PXDN/MFAP2/PDE6B/CELF4/TUB/CRYAB/FBN2/THRB/PLAAT1/IHH/WT1/SLC17A7/SOX11/WNT7A/BMP7/TENM3/CHRDL1/ATP2B2/SOX2/LHX1/CALB1/PAX2	37
BP	GO:0051054	positive regulation of DNA metabolic process	31/948	303/18614	0.000180925	0.005546883	0.004984766	USP1/RFC4/PRIM2/TIMELESS/CDC7/RIF1/RAD51AP1/TERF1/FANCB/DSCC1/GINS1/ATAD5/MSH2/DNA2/HMGB1/DBF4/GINS4/PRKDC/CDK1/RFC3/RAD51/NEK2/FOXM1/E2F8/TFRC/MYC/SPIRE1/PAK3/EYA4/WT1/PPARGC1A	31
BP	GO:0099173	postsynapse organization	22/948	185/18614	0.000190088	0.005791808	0.005204871	ASAP1/CDKL5/LRP8/HOMER1/EPHB2/TANC2/HSPA8/IL1RAP/PRNP/EPHB1/KIF1A/PAK3/EPHA4/NLGN1/GRID2/ITGB3/TMEM108/INA/WNT7A/CNKSR2/CHRDL1/NEFH	22
BP	GO:0150063	visual system development	37/948	389/18614	0.000201213	0.006093169	0.005475692	PBX2/PRKCI/TGIF2/CLIC4/TWSG1/CDON/CDKN1B/EPHB2/SALL2/PBX3/EPHB1/TULP1/COL8A2/NECTIN3/GLI3/PXDN/MFAP2/PDE6B/CELF4/TUB/CRYAB/FBN2/THRB/PLAAT1/IHH/WT1/SLC17A7/SOX11/WNT7A/BMP7/TENM3/CHRDL1/ATP2B2/SOX2/LHX1/CALB1/PAX2	37
BP	GO:0140694	non-membrane-bounded organelle assembly	37/948	390/18614	0.000211725	0.0063724	0.005726626	NDC80/TPX2/DLGAP5/HAUS6/FBXO5/SPAG5/AURKA/KIF23/CENPA/KIF4A/RACGAP1/SASS6/ANLN/KIF15/BRIX1/ASPM/CENPF/BIRC5/KIF11/CENPE/CDCA8/GPSM2/PRC1/PRKDC/CCNB2/KIFC1/NEK2/CDC20/PLK4/MZT1/MYBL2/CENPK/CENPW/TNNT1/ACTL8/MYOZ1/PWP2	37
BP	GO:0051302	regulation of cell division	22/948	187/18614	0.000221921	0.006638799	0.005966028	PRPF40A/ECT2/AURKA/KIF23/RACGAP1/BLM/ASPM/BRCA2/BIRC5/SPAST/CDCA8/PRC1/KIF18B/KIF14/CDC25B/KIF20B/MBIP/E2F8/MYC/CENPV/FSD1/SFRP2	22
BP	GO:0051653	spindle localization	11/948	61/18614	0.000226931	0.006747789	0.006063973	NDC80/SPDL1/SPAG5/CENPA/UBXN2B/ASPM/MAD2L1/ESPL1/GPSM2/NUSAP1/SPIRE1	11
BP	GO:0051446	positive regulation of meiotic cell cycle	7/948	26/18614	0.000243635	0.0072011	0.006471346	RAD51AP1/CDC25A/CDC25C/CDC25B/MEIOC/OVOL1/DMRT1	7
BP	GO:0031109	microtubule polymerization or depolymerization	17/948	127/18614	0.000245241	0.007205418	0.006475227	TPX2/FBXO5/KIF2C/CKAP2/KIF18A/SPAST/STMN1/PSRC1/SKA1/KIF18B/MZT1/MAP7D3/CDKN1B/SNCA/TUBB4A/MAP2/CRYAB	17
BP	GO:0006813	potassium ion transport	26/948	241/18614	0.000255931	0.007475014	0.006717502	SUMO1/CDKN1B/PRNP/KCNIP4/KCNIP3/ADORA1/KCNQ3/KCNS1/KCNK2/KCNK9/GCK/KCNT2/GAL/SLC1A3/KCNJ12/KCNT1/SLC17A7/KCNJ4/KCNG1/KCNH2/LRRC26/OPRK1/FXYD2/KCNJ16/KCNQ2/EDN3	26
BP	GO:0010569	regulation of double-strand break repair via homologous recombination	12/948	72/18614	0.000258485	0.007505188	0.006744618	TIMELESS/RIF1/RAD51AP1/CHEK1/POLQ/FANCB/PARPBP/FIGNL1/RMI2/RAD51/USP51/TEX15	12
BP	GO:0010463	mesenchymal cell proliferation	9/948	43/18614	0.00026138	0.007543572	0.006779112	STAT1/MYC/IRS2/SHOX2/IHH/BMP2/BMP7/SIX1/GPC3	9
BP	GO:0072074	kidney mesenchyme development	6/948	19/18614	0.000262864	0.007543572	0.006779112	STAT1/MYC/WT1/BMP7/SIX1/PAX2	6
BP	GO:0048880	sensory system development	37/948	395/18614	0.000272042	0.007761857	0.006975276	PBX2/PRKCI/TGIF2/CLIC4/TWSG1/CDON/CDKN1B/EPHB2/SALL2/PBX3/EPHB1/TULP1/COL8A2/NECTIN3/GLI3/PXDN/MFAP2/PDE6B/CELF4/TUB/CRYAB/FBN2/THRB/PLAAT1/IHH/WT1/SLC17A7/SOX11/WNT7A/BMP7/TENM3/CHRDL1/ATP2B2/SOX2/LHX1/CALB1/PAX2	37
BP	GO:0048706	embryonic skeletal system development	17/948	129/18614	0.000296159	0.008401379	0.00754999	GLI3/SHOX2/HOXA4/IHH/ALX1/HOXD4/HOXA1/HOXA2/SOX11/HOXA3/BMP7/HOXA6/HOXA5/HOXA7/SIX1/HOXD1/LHX1	17
BP	GO:0051965	positive regulation of synapse assembly	11/948	63/18614	0.000304607	0.008585774	0.007715698	EPHB2/IL1RAP/EPHB1/SLITRK2/NLGN1/GRID2/FLRT3/LRRN1/SYNDIG1/WNT7A/ST8SIA2	11
BP	GO:0033690	positive regulation of osteoblast proliferation	5/948	13/18614	0.000309617	0.008585774	0.007715698	ITGAV/HPSE/CTHRC1/ITGB3/BMP2	5
BP	GO:1900262	regulation of DNA-directed DNA polymerase activity	5/948	13/18614	0.000309617	0.008585774	0.007715698	RFC4/DSCC1/GINS1/GINS4/RFC3	5
BP	GO:1900264	positive regulation of DNA-directed DNA polymerase activity	5/948	13/18614	0.000309617	0.008585774	0.007715698	RFC4/DSCC1/GINS1/GINS4/RFC3	5
BP	GO:0048704	embryonic skeletal system morphogenesis	14/948	95/18614	0.000311891	0.008600517	0.007728947	GLI3/SHOX2/HOXA4/ALX1/HOXD4/HOXA1/HOXA2/SOX11/HOXA3/BMP7/HOXA5/HOXA7/SIX1/LHX1	14
BP	GO:0030261	chromosome condensation	9/948	44/18614	0.000313918	0.008608316	0.007735956	CDCA5/NCAPH/NCAPG/NCAPG2/TOP2A/CDK1/NUSAP1/SMC4/HMGA2	9
BP	GO:0048477	oogenesis	14/948	96/18614	0.000348345	0.009499622	0.008536938	FBXO5/AURKA/ASPM/BRCA2/TRIP13/CDC25B/TAF4B/MEIOC/TNFAIP6/PTX3/YBX2/TDRD5/DMRT1/IHH	14
BP	GO:2000242	negative regulation of reproductive process	12/948	75/18614	0.000382118	0.010363368	0.009313152	TTK/FBXO5/TRIP13/CDKN1B/ASTL/OVOL1/ZFPM2/DMRT1/SYCP2/WT1/RGN/BMP7	12
BP	GO:0045910	negative regulation of DNA recombination	9/948	46/18614	0.000445281	0.012010421	0.010793294	MSH6/RIF1/POLQ/FANCB/PARPBP/BLM/MSH2/RMI2/ANKLE1	9
BP	GO:0001833	inner cell mass cell proliferation	5/948	14/18614	0.000461492	0.012246893	0.011005802	CHEK1/GINS1/BRCA2/NCAPG2/GINS4	5
BP	GO:0007100	mitotic centrosome separation	5/948	14/18614	0.000461492	0.012246893	0.011005802	CHEK1/AURKA/UBXN2B/KIF11/NEK2	5
BP	GO:1904668	positive regulation of ubiquitin protein ligase activity	5/948	14/18614	0.000461492	0.012246893	0.011005802	MASTL/UBE2C/UBE2S/CDC20/CDKN1B	5
BP	GO:0045071	negative regulation of viral genome replication	10/948	56/18614	0.000470749	0.012359661	0.011107142	PLSCR1/RSAD2/IFIT1/HMGA2/APOBEC3B/OAS1/OASL/MX1/BST2/APOBEC3A	10
BP	GO:0051293	establishment of spindle localization	10/948	56/18614	0.000470749	0.012359661	0.011107142	NDC80/SPDL1/SPAG5/CENPA/UBXN2B/MAD2L1/ESPL1/GPSM2/NUSAP1/SPIRE1	10
BP	GO:0051315	attachment of mitotic spindle microtubules to kinetochore	6/948	21/18614	0.000481653	0.012579044	0.011304293	NDC80/KIF2C/NUF2/BIRC5/CENPE/CDCA8	6
BP	GO:0098657	import into cell	27/948	265/18614	0.000490703	0.012747957	0.011456088	SLC38A1/SLC5A3/PRNP/SLC8A1/SCN8A/SLC36A4/SNCA/IRS2/SYNGR3/KCNK9/SNAP25/SLC1A3/SLC6A12/ITGB3/GFAP/SCN4A/SLC6A11/SLC6A13/KCNJ12/SCN9A/KCNJ4/KCNH2/FXYD2/KCNJ16/CACNA1B/LRP2/SLC5A1	27
BP	GO:0009314	response to radiation	40/948	452/18614	0.000499844	0.012917422	0.01160838	USP1/MSH6/TOPBP1/RAD54L/RAD51AP1/CHEK1/ECT2/BLM/FANCD2/FIGNL1/MSH2/BRCA2/CDC25A/XRCC2/PRKDC/XRCC4/BARD1/DTL/TICRR/RAD51/RAD54B/PBK/ELOVL4/NDRG4/MYC/TULP1/CERS1/MMP1/PDE6B/CCL7/CRYAB/SLC1A3/ITGB3/LRRN4/HOXA1/CXCL10/OPRK1/PRAP1/SFRP2/SIK1	40
BP	GO:0008088	axo-dendritic transport	12/948	78/18614	0.000552382	0.014149404	0.012715514	KIF4A/SPAST/UCHL1/WASF1/HSPA8/KIF5C/KIF1A/KIF5A/AP3B2/KLC3/MAP2/TMEM108	12
BP	GO:0000079	regulation of cyclin-dependent protein serine/threonine kinase activity	15/948	112/18614	0.000553802	0.014149404	0.012715514	BLM/CCNA2/CDC25A/CCNB1/CDC25C/PSRC1/HERC5/CCNB2/CCNE1/CDKN3/CDKN1B/ADAM17/CCNE2/CDKN2B/CDKN2A	15
BP	GO:0044843	cell cycle G1/S phase transition	28/948	281/18614	0.000556115	0.014149404	0.012715514	SENP2/CDC7/MTBP/SASS6/CCNA2/CDC25A/DBF4/FAM83D/E2F1/PRKDC/KIF14/CDK4/GTSE1/E2F2/CCNE1/CDKN3/CDKN1B/ADAM17/RRM2/CCNE2/MYC/CDKN2B/SLFN11/MLF1/CDKN2A/FAM107A/PRAP1/SOX2	28
BP	GO:0006282	regulation of DNA repair	23/948	214/18614	0.000597756	0.015130884	0.013597532	USP1/TIMELESS/DEK/RIF1/RAD51AP1/CHEK1/POLQ/FANCB/PARPBP/UBE2V1/FIGNL1/AUNIP/HMGB1/PRKDC/BARD1/RMI2/RAD51/FOXM1/USP51/SPIRE1/HMGA2/TEX15/EYA4	23
BP	GO:2001020	regulation of response to DNA damage stimulus	30/948	311/18614	0.000617284	0.01554548	0.013970113	USP1/TIMELESS/DEK/RIF1/FBXO5/RAD51AP1/CHEK1/POLQ/FANCB/PARPBP/ATAD5/UBE2V1/FIGNL1/AUNIP/BRCA2/HMGB1/DDIAS/PRKDC/BARD1/RMI2/RAD51/FOXM1/USP51/ANKLE1/MYC/SPIRE1/HMGA2/TEX15/EYA4/SFRP2	30
BP	GO:0007064	mitotic sister chromatid cohesion	7/948	30/18614	0.000630945	0.015724469	0.014130964	RAD21/DSCC1/CDCA5/SGO1/CDC20/ESCO2/HASPIN	7
BP	GO:0021602	cranial nerve morphogenesis	7/948	30/18614	0.000630945	0.015724469	0.014130964	EPHB2/EPHB1/GLI3/HOXA1/HOXA3/SIX1/PAX2	7
BP	GO:0032069	regulation of nuclease activity	6/948	22/18614	0.000633948	0.015724469	0.014130964	TERF1/HMGB1/HMGB2/ABCE1/OAS1/OASL	6
BP	GO:0006836	neurotransmitter transport	22/948	202/18614	0.000650895	0.015894315	0.014283597	SLC38A1/RIMS3/SYT11/CSPG5/SNCA/GRIK5/SLC6A15/SYNGR3/SNAP25/GABRQ/GRM4/SLC1A3/SLC6A12/NLGN1/ITGB3/GFAP/OTOF/SLC6A11/SLC6A13/RIMS4/SLC17A7/WNT7A	22
BP	GO:0040001	establishment of mitotic spindle localization	8/948	39/18614	0.000660009	0.015894315	0.014283597	NDC80/SPDL1/CENPA/UBXN2B/MAD2L1/ESPL1/GPSM2/NUSAP1	8
BP	GO:0006271	DNA strand elongation involved in DNA replication	5/948	15/18614	0.000663336	0.015894315	0.014283597	RFC4/GINS1/MCM4/DNA2/RFC3	5
BP	GO:0007135	meiosis II	5/948	15/18614	0.000663336	0.015894315	0.014283597	BUB1/RAD21/MASTL/SGO2/BUB1B	5
BP	GO:0030174	regulation of DNA-templated DNA replication initiation	5/948	15/18614	0.000663336	0.015894315	0.014283597	MCM6/GMNN/MCM4/TICRR/MCM2	5
BP	GO:0051299	centrosome separation	5/948	15/18614	0.000663336	0.015894315	0.014283597	CHEK1/AURKA/UBXN2B/KIF11/NEK2	5
BP	GO:0061983	meiosis II cell cycle process	5/948	15/18614	0.000663336	0.015894315	0.014283597	BUB1/RAD21/MASTL/SGO2/BUB1B	5
BP	GO:0051963	regulation of synapse assembly	15/948	114/18614	0.000669111	0.015955216	0.014338326	EPHB2/PTPN13/IL1RAP/EPHB1/SNCA/EFNB3/SLITRK2/NLGN1/GRID2/FLRT3/LRRN1/SYNDIG1/WNT7A/SIX1/ST8SIA2	15
BP	GO:0031099	regeneration	21/948	190/18614	0.000705391	0.016739478	0.015043112	AKIRIN1/TYMS/AURKA/CCNA2/NREP/CDK1/DHFRP1/CDKN1B/CSPG5/FZD7/CLDN1/MYOD1/EPHA4/MYOZ1/IHH/GFAP/RGN/WNT7A/KLK6/KLK8/SOX2	21
BP	GO:0051438	regulation of ubiquitin-protein transferase activity	10/948	59/18614	0.000723639	0.017051442	0.015323462	FBXO5/MASTL/DCUN1D1/BUB1B/MAD2L1/UBE2C/UBE2S/CDC20/CDKN1B/USP44	10
BP	GO:0071805	potassium ion transmembrane transport	23/948	217/18614	0.000725446	0.017051442	0.015323462	SUMO1/PRNP/KCNIP4/KCNIP3/KCNQ3/KCNS1/KCNK2/KCNK9/KCNT2/GAL/SLC1A3/KCNJ12/KCNT1/SLC17A7/KCNJ4/KCNG1/KCNH2/LRRC26/OPRK1/FXYD2/KCNJ16/KCNQ2/EDN3	23
BP	GO:0008344	adult locomotory behavior	12/948	81/18614	0.000782283	0.018300223	0.016445692	UCHL1/FGF12/PBX3/SNCA/EFNB3/DAB1/NTF4/EPHA4/DMBX1/CHL1/DMRT3/FOXA2	12
BP	GO:1904029	regulation of cyclin-dependent protein kinase activity	15/948	116/18614	0.000804227	0.018724831	0.01682727	BLM/CCNA2/CDC25A/CCNB1/CDC25C/PSRC1/HERC5/CCNB2/CCNE1/CDKN3/CDKN1B/ADAM17/CCNE2/CDKN2B/CDKN2A	15
BP	GO:0016338	calcium-independent cell-cell adhesion via plasma membrane cell-adhesion molecules	6/948	23/18614	0.000821051	0.019026791	0.01709863	CLDN6/CLDN16/CLDN1/CLDN9/BMP2/CLDN19	6
BP	GO:0090102	cochlea development	9/948	50/18614	0.00084391	0.019465137	0.017492555	CCNA2/MCM2/CTHRC1/KCNK2/EPHA4/HOXA1/SIX1/CALB1/PAX2	9
BP	GO:0045664	regulation of neuron differentiation	21/948	194/18614	0.000924588	0.021129379	0.018988143	ECT2/ASPM/TGIF2/NREP/CDON/MYCL/BEND6/GPRC5B/ADRA2B/GLI3/ALK/DAB1/NTF4/NLGN1/HOXA2/SOX11/BMP2/BMP7/SIX1/SFRP2/SOX2	21
BP	GO:0051447	negative regulation of meiotic cell cycle	5/948	16/18614	0.000924624	0.021129379	0.018988143	TTK/FBXO5/TRIP13/OVOL1/DMRT1	5
BP	GO:0007389	pattern specification process	40/948	467/18614	0.00094177	0.021421462	0.019250627	PBX2/AURKA/XRCC2/AIDA/PRKDC/CDON/GPR161/NDRG4/PBX3/GLI3/WNT3/MEOX1/TDRD5/DLL3/NTF4/HOXA4/IHH/HOXD4/SOSTDC1/FST/WT1/HOXA2/BMP2/WNT7A/HOXD13/HOXA3/BMP7/CHRDL1/HOXA6/HOXA5/HOXA7/SIX1/GPC3/SFRP2/BARX1/DMRT3/LHX1/FOXA2/LRP2/PAX2	40
BP	GO:0003002	regionalization	37/948	422/18614	0.000946086	0.021421462	0.019250627	PBX2/AURKA/XRCC2/AIDA/PRKDC/CDON/GPR161/NDRG4/PBX3/GLI3/WNT3/MEOX1/TDRD5/DLL3/NTF4/HOXA4/IHH/HOXD4/SOSTDC1/WT1/HOXA2/BMP2/WNT7A/HOXD13/HOXA3/HOXA6/HOXA5/HOXA7/SIX1/GPC3/SFRP2/BARX1/DMRT3/LHX1/FOXA2/LRP2/PAX2	37
BP	GO:0008156	negative regulation of DNA replication	7/948	32/18614	0.000954458	0.021512349	0.019332304	TIMELESS/FBXO5/TERF1/BLM/GMNN/BRCA2/SLFN11	7
BP	GO:0044818	mitotic G2/M transition checkpoint	9/948	51/18614	0.000979174	0.021969097	0.019742765	TOPBP1/CHEK1/BLM/ORC1/BARD1/CDK1/DTL/TICRR/CLSPN	9
BP	GO:0002053	positive regulation of mesenchymal cell proliferation	6/948	24/18614	0.001048012	0.023407183	0.021035117	STAT1/MYC/IRS2/SHOX2/IHH/SIX1	6
BP	GO:0048592	eye morphogenesis	18/948	157/18614	0.001081892	0.024055044	0.021617324	PRKCI/CDON/EPHB2/EPHB1/TULP1/COL8A2/NECTIN3/GLI3/MFAP2/FBN2/THRB/IHH/SOX11/BMP7/TENM3/LHX1/CALB1/PAX2	18
BP	GO:0033314	mitotic DNA replication checkpoint signaling	4/948	10/18614	0.00109651	0.024162386	0.021713788	TOPBP1/ORC1/TICRR/CLSPN	4
BP	GO:0060054	positive regulation of epithelial cell proliferation involved in wound healing	4/948	10/18614	0.00109651	0.024162386	0.021713788	FZD7/CLDN1/MMP12/WNT7A	4
BP	GO:0007416	synapse assembly	21/948	197/18614	0.001125329	0.024687222	0.022185438	SRGAP2C/EPHB2/PTPN13/IL1RAP/EPHB1/LGI2/SNCA/ADD2/EFNB3/SLITRK2/PCDHB6/NLGN1/GRID2/FLRT3/LRRN1/DNER/SYNDIG1/WNT7A/SIX1/ST8SIA2/ADGRL3	21
BP	GO:0048599	oocyte development	9/948	52/18614	0.001131488	0.024712489	0.022208144	FBXO5/AURKA/BRCA2/TRIP13/CDC25B/MEIOC/YBX2/TDRD5/DMRT1	9
BP	GO:0043266	regulation of potassium ion transport	14/948	108/18614	0.001157463	0.025168443	0.022617891	SUMO1/PRNP/KCNIP4/KCNIP3/ADORA1/KCNS1/GCK/GAL/KCNG1/KCNH2/LRRC26/OPRK1/FXYD2/EDN3	14
BP	GO:0007411	axon guidance	23/948	225/18614	0.001187805	0.025602636	0.023008084	CHN1/EPHB2/L1CAM/EPHB1/KIF5C/NEXN/TUBB3/GLI3/ROBO3/WNT3/KIF5A/EPHA6/EFNB3/EPHA4/FLRT3/NCAM1/HOXA2/CHL1/DPYSL5/BMP7/TUBB2B/LHX1/EDN3	23
BP	GO:0097485	neuron projection guidance	23/948	225/18614	0.001187805	0.025602636	0.023008084	CHN1/EPHB2/L1CAM/EPHB1/KIF5C/NEXN/TUBB3/GLI3/ROBO3/WNT3/KIF5A/EPHA6/EFNB3/EPHA4/FLRT3/NCAM1/HOXA2/CHL1/DPYSL5/BMP7/TUBB2B/LHX1/EDN3	23
BP	GO:2000278	regulation of DNA biosynthetic process	15/948	121/18614	0.00124658	0.026752693	0.024041595	USP1/RFC4/CHEK1/TERF1/DSCC1/JADE3/GINS1/GINS4/RFC3/NEK2/MYC/CERS1/KCNK2/PAK3/RGN	15
BP	GO:1901970	positive regulation of mitotic sister chromatid separation	5/948	17/18614	0.001255344	0.026824138	0.0241058	DLGAP5/BIRC5/ESPL1/CDCA8/PRAP1	5
BP	GO:0007140	male meiotic nuclear division	9/948	53/18614	0.001302389	0.027709444	0.02490139	FIGNL1/KIF18A/BRCA2/TRIP13/MYBL1/HSF2BP/MEIOC/TEX15/SYCP2	9
BP	GO:0035336	long-chain fatty-acyl-CoA metabolic process	6/948	25/18614	0.001320173	0.027967267	0.025133085	ELOVL2/ELOVL7/ELOVL4/FAR2/DGAT2/ELOVL3	6
BP	GO:0043279	response to alkaloid	13/948	98/18614	0.001384084	0.029134849	0.026182346	CHEK1/BLM/CCNA2/RAD51/HOMER1/SLC8A1/RYR1/SLC1A3/BCHE/CACNG4/CNR1/OPRK1/ST8SIA2	13
BP	GO:0006303	double-strand break repair via nonhomologous end joining	10/948	64/18614	0.001387093	0.029134849	0.026182346	DEK/RIF1/POLQ/AUNIP/HMGB1/HMGB2/PRKDC/XRCC4/USP51/HMGA2	10
BP	GO:2000780	negative regulation of double-strand break repair	7/948	34/18614	0.001395999	0.02919768	0.026238809	RIF1/POLQ/FANCB/PARPBP/AUNIP/RMI2/HMGA2	7
BP	GO:0030198	extracellular matrix organization	29/948	314/18614	0.001484432	0.03091628	0.027783248	PTX3/EGFL6/COL8A2/COL11A2/APLP1/COL4A4/PXDN/MMP1/COL23A1/COL9A3/COL22A1/IHH/ITGB3/GFAP/POSTN/COL4A3/MMP12/WT1/COL9A1/ADAMTS15/BMP2/MMP10/KLK5/SFRP2/KLK7/COL10A1/COMP/PRSS1/MMP26	29
BP	GO:0043062	extracellular structure organization	29/948	315/18614	0.001557843	0.032308875	0.029034718	PTX3/EGFL6/COL8A2/COL11A2/APLP1/COL4A4/PXDN/MMP1/COL23A1/COL9A3/COL22A1/IHH/ITGB3/GFAP/POSTN/COL4A3/MMP12/WT1/COL9A1/ADAMTS15/BMP2/MMP10/KLK5/SFRP2/KLK7/COL10A1/COMP/PRSS1/MMP26	29
BP	GO:0010972	negative regulation of G2/M transition of mitotic cell cycle	10/948	65/18614	0.00156592	0.032340517	0.029063153	TOPBP1/RAD21/CHEK1/BLM/ORC1/BARD1/CDK1/DTL/TICRR/CLSPN	10
BP	GO:0060623	regulation of chromosome condensation	4/948	11/18614	0.001653902	0.033874106	0.03044133	NCAPH/NCAPG/NCAPG2/SMC4	4
BP	GO:0070934	CRD-mediated mRNA stabilization	4/948	11/18614	0.001653902	0.033874106	0.03044133	PAIP1/IGF2BP2/IGF2BP1/IGF2BP3	4
BP	GO:0007095	mitotic G2 DNA damage checkpoint signaling	7/948	35/18614	0.001669388	0.034050003	0.030599402	TOPBP1/CHEK1/BLM/CDK1/DTL/TICRR/CLSPN	7
BP	GO:0045229	external encapsulating structure organization	29/948	317/18614	0.001714118	0.034818455	0.031289979	PTX3/EGFL6/COL8A2/COL11A2/APLP1/COL4A4/PXDN/MMP1/COL23A1/COL9A3/COL22A1/IHH/ITGB3/GFAP/POSTN/COL4A3/MMP12/WT1/COL9A1/ADAMTS15/BMP2/MMP10/KLK5/SFRP2/KLK7/COL10A1/COMP/PRSS1/MMP26	29
BP	GO:0010975	regulation of neuron projection development	38/948	452/18614	0.001741995	0.035239701	0.031668536	PRKCI/CDC20/CDKL5/LRP8/CHN1/EPHB2/TANC2/UST/GPC2/NDRG4/L1CAM/ITM2C/KIF1A/NTNG1/WNT3/EFNB3/ALK/RND2/SNAP25/CRABP2/DAB1/SHOX2/PAK3/MAP2/EPHA4/NLGN1/GRID2/GFAP/CHODL/WNT7A/DPYSL5/CNR1/BMP7/TENM3/SFRP2/KLK6/KLK8/TUBB2B	38
BP	GO:0050769	positive regulation of neurogenesis	23/948	232/18614	0.001781455	0.03589087	0.032253716	PRKCI/ASPM/XRCC2/E2F1/CDON/CDKL5/LRP8/EPHB2/L1CAM/PLAG1/GLI3/WNT3/RND2/ZNF488/CRABP2/SHOX2/PAK3/EPHA4/GFAP/CHODL/SOX11/BMP2/LRP2	23
BP	GO:0002200	somatic diversification of immune receptors	11/948	78/18614	0.001923298	0.038591061	0.034680272	MSH6/RIF1/POLQ/ATAD5/MSH2/HMGB1/HMGB2/EXO1/PRKDC/XRCC4/TFRC	11
BP	GO:0009994	oocyte differentiation	9/948	56/18614	0.001943104	0.038674036	0.034754838	FBXO5/AURKA/BRCA2/TRIP13/CDC25B/MEIOC/YBX2/TDRD5/DMRT1	9
BP	GO:0045005	DNA-templated DNA replication maintenance of fidelity	9/948	56/18614	0.001943104	0.038674036	0.034754838	TIMELESS/MCM8/BLM/BRCA2/DNA2/BARD1/EME1/RAD51/SLFN11	9
BP	GO:1902750	negative regulation of cell cycle G2/M phase transition	10/948	67/18614	0.00197964	0.039145027	0.035178099	TOPBP1/RAD21/CHEK1/BLM/ORC1/BARD1/CDK1/DTL/TICRR/CLSPN	10
BP	GO:0045738	negative regulation of DNA repair	7/948	36/18614	0.001982629	0.039145027	0.035178099	RIF1/POLQ/FANCB/PARPBP/AUNIP/RMI2/HMGA2	7
BP	GO:0048525	negative regulation of viral process	12/948	90/18614	0.001994851	0.039229413	0.035253934	STAT1/PLSCR1/RSAD2/PTX3/IFIT1/HMGA2/APOBEC3B/OAS1/OASL/MX1/BST2/APOBEC3A	12
BP	GO:2001032	regulation of double-strand break repair via nonhomologous end joining	6/948	27/18614	0.002022727	0.039619766	0.035604728	DEK/RIF1/AUNIP/PRKDC/USP51/HMGA2	6
BP	GO:0050767	regulation of neurogenesis	33/948	381/18614	0.002116468	0.041292047	0.037107542	PRKCI/ASPM/XRCC2/E2F1/HMGB2/HLTF/CDON/CDKL5/LRP8/EPHB2/L1CAM/CDKN2B/PLAG1/GLI3/WNT3/EFNB3/RND2/ZNF488/CRABP2/DAB1/DLL3/SHOX2/PAK3/MAP2/EPHA4/GFAP/CHODL/SOX11/BMP2/WNT7A/DPYSL5/BMP7/LRP2	33
BP	GO:0007076	mitotic chromosome condensation	5/948	19/18614	0.002166975	0.041945832	0.037695073	CDCA5/NCAPH/NCAPG/NUSAP1/SMC4	5
BP	GO:2000042	negative regulation of double-strand break repair via homologous recombination	5/948	19/18614	0.002166975	0.041945832	0.037695073	RIF1/POLQ/FANCB/PARPBP/RMI2	5
BP	GO:0010332	response to gamma radiation	9/948	57/18614	0.002205202	0.042353608	0.038061525	FANCD2/BRCA2/XRCC2/PRKDC/RAD51/MYC/CCL7/CRYAB/CXCL10	9
BP	GO:0060997	dendritic spine morphogenesis	9/948	57/18614	0.002205202	0.042353608	0.038061525	LRP8/EPHB2/TANC2/EPHB1/KIF1A/PAK3/EPHA4/NLGN1/WNT7A	9
BP	GO:0000082	G1/S transition of mitotic cell cycle	24/948	251/18614	0.002323769	0.043375311	0.03897969	SENP2/CDC7/MTBP/SASS6/CDC25A/DBF4/E2F1/PRKDC/KIF14/CDK4/GTSE1/E2F2/CCNE1/CDKN3/CDKN1B/ADAM17/RRM2/CCNE2/MYC/CDKN2B/SLFN11/CDKN2A/FAM107A/PRAP1	24
BP	GO:0071312	cellular response to alkaloid	7/948	37/18614	0.002339479	0.043375311	0.03897969	CHEK1/BLM/CCNA2/RAD51/SLC8A1/RYR1/SLC1A3	7
BP	GO:0072028	nephron morphogenesis	11/948	80/18614	0.002362738	0.043375311	0.03897969	STAT1/ILK/MYC/GLI3/WT1/BMP2/BMP7/SIX1/GPC3/LHX1/PAX2	11
BP	GO:0097061	dendritic spine organization	11/948	80/18614	0.002362738	0.043375311	0.03897969	LRP8/HOMER1/EPHB2/TANC2/PRNP/EPHB1/KIF1A/PAK3/EPHA4/NLGN1/WNT7A	11
BP	GO:0070507	regulation of microtubule cytoskeleton organization	17/948	155/18614	0.002372143	0.043375311	0.03897969	TPX2/SPAG5/CKAP2/SASS6/KIF15/KIF18A/SPAST/STMN1/PSRC1/GPSM2/SKA1/CDKN1B/SNCA/TUBB4A/FSD1/MAP2/FAM107A	17
BP	GO:0010454	negative regulation of cell fate commitment	4/948	12/18614	0.002381424	0.043375311	0.03897969	FZD7/SOSTDC1/SFRP2/SPDEF	4
BP	GO:0016446	somatic hypermutation of immunoglobulin genes	4/948	12/18614	0.002381424	0.043375311	0.03897969	MSH6/POLQ/MSH2/EXO1	4
BP	GO:0032252	secretory granule localization	4/948	12/18614	0.002381424	0.043375311	0.03897969	TANC2/KIF1A/KIF5A/MAP2	4
BP	GO:0051095	regulation of helicase activity	4/948	12/18614	0.002381424	0.043375311	0.03897969	MSH6/MSH2/MCM2/IFIT1	4
BP	GO:0072178	nephric duct morphogenesis	4/948	12/18614	0.002381424	0.043375311	0.03897969	EPHA4/GPC3/LHX1/PAX2	4
BP	GO:0090232	positive regulation of spindle checkpoint	4/948	12/18614	0.002381424	0.043375311	0.03897969	NDC80/MAD2L1/BIRC5/CDCA8	4
BP	GO:0090267	positive regulation of mitotic cell cycle spindle assembly checkpoint	4/948	12/18614	0.002381424	0.043375311	0.03897969	NDC80/MAD2L1/BIRC5/CDCA8	4
BP	GO:0099550	trans-synaptic signaling, modulating synaptic transmission	4/948	12/18614	0.002381424	0.043375311	0.03897969	EPHB2/CSPG5/EFNB3/CNR1	4
BP	GO:1900272	negative regulation of long-term synaptic potentiation	4/948	12/18614	0.002381424	0.043375311	0.03897969	PRNP/ADORA1/EPHA4/FAM107A	4
BP	GO:0034765	regulation of monoatomic ion transmembrane transport	39/948	478/18614	0.002597735	0.047141252	0.042363993	SUMO1/CLIC4/WNK3/HOMER1/EPHB2/FGF12/PRNP/FGF11/KCNIP4/FXYD6/SLC8A1/KCNIP3/SCN8A/SNCA/KCNQ3/KCNS1/CLCNKB/CACNA2D2/GAL/ITGB3/SCN4A/CACNG4/KCNJ12/STAC/SCN9A/RGN/CXCL10/KCNJ4/KCNG1/KCNH2/LRRC26/OPRK1/FXYD2/CXCL11/KCNJ16/CACNA1B/STAC2/KCNQ2/EDN3	39
BP	GO:0001505	regulation of neurotransmitter levels	21/948	211/18614	0.00263029	0.047557176	0.042737767	SLC38A1/RIMS3/SYT11/CSPG5/PRIMA1/SNCA/GRIK5/SYNGR3/SNAP25/GRM4/SLC1A3/SLC6A12/BCHE/NLGN1/ITGB3/GFAP/OTOF/SLC6A11/SLC6A13/RIMS4/WNT7A	21
BP	GO:0050806	positive regulation of synaptic transmission	18/948	170/18614	0.002649217	0.047724581	0.042888208	RIMS3/EPHB2/NMU/PRNP/ADORA1/SNCA/CALB2/EFNB3/SNAP25/EPHA4/SLC7A10/FAM107A/SLC1A3/NLGN1/GFAP/CACNG4/RIMS4/CALB1	18
BP	GO:0071897	DNA biosynthetic process	20/948	198/18614	0.002766754	0.049660712	0.044628133	USP1/RFC4/CHEK1/TERF1/POLQ/DSCC1/TYMS/LIN9/JADE3/GINS1/CENPF/GINS4/DTL/RFC3/NEK2/MYC/CERS1/KCNK2/PAK3/RGN	20
BP	GO:0098739	import across plasma membrane	21/948	212/18614	0.002783543	0.049781041	0.044736268	SLC38A1/SLC5A3/PRNP/SLC8A1/SCN8A/SLC36A4/IRS2/KCNK9/SLC1A3/GFAP/SCN4A/SLC6A13/KCNJ12/SCN9A/KCNJ4/KCNH2/FXYD2/KCNJ16/CACNA1B/LRP2/SLC5A1	21
BP	GO:1901890	positive regulation of cell junction assembly	13/948	106/18614	0.002823647	0.050315969	0.045216987	EPHB2/IL1RAP/EPHB1/CLDN1/SLITRK2/NLGN1/GRID2/FLRT3/LRRN1/SYNDIG1/WNT7A/CLDN19/ST8SIA2	13
BP	GO:2001021	negative regulation of response to DNA damage stimulus	11/948	82/18614	0.002880107	0.0511308	0.045949244	RIF1/FBXO5/POLQ/FANCB/PARPBP/ATAD5/AUNIP/DDIAS/RMI2/HMGA2/SFRP2	11
BP	GO:1901379	regulation of potassium ion transmembrane transport	12/948	94/18614	0.002890092	0.0511308	0.045949244	SUMO1/PRNP/KCNIP4/KCNIP3/KCNS1/GAL/KCNG1/KCNH2/LRRC26/OPRK1/FXYD2/EDN3	12
BP	GO:0010458	exit from mitosis	6/948	29/18614	0.002976089	0.0524642	0.047147517	CDCA5/ANLN/SPAST/UBE2C/UBE2S/CDKN1B	6
BP	GO:0002562	somatic diversification of immune receptors via germline recombination within a single locus	10/948	71/18614	0.003070421	0.053743252	0.048296951	MSH6/RIF1/ATAD5/MSH2/HMGB1/HMGB2/EXO1/PRKDC/XRCC4/TFRC	10
BP	GO:0016444	somatic cell DNA recombination	10/948	71/18614	0.003070421	0.053743252	0.048296951	MSH6/RIF1/ATAD5/MSH2/HMGB1/HMGB2/EXO1/PRKDC/XRCC4/TFRC	10
BP	GO:0001658	branching involved in ureteric bud morphogenesis	9/948	60/18614	0.003163575	0.055178117	0.049586408	ILK/MYC/GLI3/WT1/BMP2/SIX1/GPC3/LHX1/PAX2	9
CC	GO:0098687	chromosomal region	64/983	390/19518	4.29E-17	2.22E-14	1.86E-14	TTK/NDC80/BUB1/SPC25/RAD21/DSN1/SPDL1/SUV39H2/MTBP/RIF1/RAD51AP1/KIF2C/CBX3/CHEK1/TERF1/MIS18A/CENPI/DSCC1/CBX1/SPAG5/CDCA5/SSB/CENPA/BLM/ERCC6L/SGO2/MCM6/NUF2/SGO1/MSH2/HAT1/MIS18BP1/BUB1B/KIF18A/MCM4/NCAPG/BRCA2/CENPF/MAD2L1/DNA2/BIRC5/HJURP/CCNB1/CENPE/CDCA8/TOP2A/SKA1/PRKDC/ORC1/CDK1/MCM2/OIP5/SMC4/RAD51/NEK2/KNL1/ESCO2/CENPK/H3-3A/CENPW/CENPV/SMC1B/SYCP2L/MAJIN	64
CC	GO:0000793	condensed chromosome	49/983	270/19518	4.00E-15	1.04E-12	8.69E-13	TTK/TOPBP1/NDC80/BUB1/SPC25/RAD21/DSN1/SPDL1/MTBP/RIF1/KIF2C/CBX3/CHEK1/CENPI/SPAG5/CENPA/NCAPH/BLM/ERCC6L/SGO2/NUF2/FANCD2/SGO1/BUB1B/KIF18A/NCAPG/BRCA2/CENPF/MAD2L1/BIRC5/NCAPG2/HJURP/HMGB1/CCNB1/CENPE/HMGB2/TOP2A/SKA1/SMC4/RAD51/NEK2/KNL1/CENPK/CENPW/CENPV/SMC1B/SYCP2L/SYCP2/RNF212	49
CC	GO:0005819	spindle	62/983	421/19518	2.44E-14	4.23E-12	3.54E-12	TTK/TOPBP1/TPX2/RAD21/CDC7/SPDL1/RIF1/DLGAP5/HAUS6/FBXO5/KIF2C/CBX3/TERF1/CBX1/SPAG5/ECT2/AURKA/CKAP2/KIF23/KIF4A/RACGAP1/CKAP2L/UBXN2B/KIF15/SGO1/AUNIP/BUB1B/KIF18A/ASPM/CENPF/MAD2L1/CCNB1/ESPL1/KIF11/SPAST/CENPE/CDCA8/FAM83D/PSRC1/GPSM2/SKA1/PRC1/KIF18B/KIF14/CDK1/NUSAP1/CDC25B/KIFC1/HMMR/NEK2/KIF20B/MBIP/CDC20/MZT1/MAP7D3/HASPIN/FAM161A/CENPV/TUBB3/BEX4/TUBB4A/TUBB2B	62
CC	GO:0000775	chromosome, centromeric region	45/983	249/19518	6.28E-14	8.15E-12	6.82E-12	TTK/NDC80/BUB1/SPC25/RAD21/DSN1/SPDL1/SUV39H2/MTBP/KIF2C/CBX3/MIS18A/CENPI/DSCC1/CBX1/SPAG5/CDCA5/CENPA/ERCC6L/SGO2/NUF2/SGO1/MIS18BP1/BUB1B/KIF18A/NCAPG/CENPF/MAD2L1/BIRC5/HJURP/CCNB1/CENPE/CDCA8/TOP2A/SKA1/OIP5/SMC4/NEK2/KNL1/ESCO2/CENPK/CENPW/CENPV/SMC1B/SYCP2L	45
CC	GO:0000779	condensed chromosome, centromeric region	32/983	170/19518	8.97E-11	9.31E-09	7.80E-09	TTK/NDC80/BUB1/SPC25/DSN1/SPDL1/MTBP/KIF2C/CBX3/CENPI/SPAG5/CENPA/ERCC6L/SGO2/NUF2/SGO1/BUB1B/KIF18A/NCAPG/CENPF/MAD2L1/BIRC5/HJURP/CCNB1/CENPE/SKA1/NEK2/KNL1/CENPK/CENPW/CENPV/SYCP2L	32
CC	GO:0000228	nuclear chromosome	35/983	223/19518	2.07E-09	1.79E-07	1.50E-07	TOPBP1/PRIM2/TIMELESS/RAD21/BRMS1L/WDHD1/CHEK1/MCM10/NCAPH/BLM/GINS1/MCM6/FIGNL1/MCM4/NCAPG/BRCA2/BIRC5/NCAPG2/E2F1/GINS4/TOP2A/ORC1/PRIM1/EME1/MCM2/SINHCAF/SMC4/RAD51/CDC45/NEK2/HMGA2/SMC1B/SYCP2/FIRRE/RNF212	35
CC	GO:0000776	kinetochore	28/983	159/19518	6.35E-09	4.55E-07	3.81E-07	TTK/NDC80/BUB1/SPC25/DSN1/SPDL1/MTBP/KIF2C/CENPI/SPAG5/ERCC6L/SGO2/NUF2/SGO1/BUB1B/KIF18A/CENPF/MAD2L1/BIRC5/HJURP/CCNB1/CENPE/SKA1/NEK2/KNL1/CENPK/CENPW/CENPV	28
CC	GO:0072686	mitotic spindle	30/983	180/19518	7.02E-09	4.55E-07	3.81E-07	TPX2/CDC7/HAUS6/SPAG5/ECT2/AURKA/CKAP2/KIF23/RACGAP1/CKAP2L/KIF18A/ASPM/MAD2L1/ESPL1/KIF11/CENPE/FAM83D/GPSM2/SKA1/PRC1/KIF18B/CDK1/NUSAP1/KIFC1/KIF20B/MBIP/FAM161A/TUBB3/TUBB4A/TUBB2B	30
CC	GO:0000922	spindle pole	28/983	171/19518	3.29E-08	1.90E-06	1.59E-06	TOPBP1/TPX2/RAD21/SPDL1/DLGAP5/SPAG5/AURKA/CKAP2/CKAP2L/UBXN2B/SGO1/AUNIP/ASPM/CENPF/MAD2L1/CCNB1/KIF11/SPAST/FAM83D/PSRC1/GPSM2/PRC1/CDC25B/NEK2/KIF20B/CDC20/FAM161A/BEX4	28
CC	GO:0000940	outer kinetochore	8/983	13/19518	4.13E-08	2.09E-06	1.75E-06	NDC80/SPC25/SPDL1/NUF2/BUB1B/CENPF/CCNB1/SKA1	8
CC	GO:0005871	kinesin complex	14/983	47/19518	4.43E-08	2.09E-06	1.75E-06	KIF2C/KIF23/KIF15/KIF18A/KIF11/KIF18B/KIF14/KIFC1/KIF3C/KIF20B/KIF5C/KIF1A/KIF5A/KLC3	14
CC	GO:0005874	microtubule	51/983	461/19518	1.16E-07	5.01E-06	4.20E-06	HAUS6/KIF2C/SPAG5/AURKA/CKAP2/KIF23/KIF4A/RACGAP1/KIF15/GAS2L3/KIF18A/ASPM/KIF11/SPAST/CENPE/STMN1/PSRC1/SKA1/PRC1/KIF18B/KIF14/CDK1/NUSAP1/KIFC1/KIF3C/TUBA1C/NEK2/KIF20B/GTSE1/FAM161A/GABARAP/TUBA1B/REEP2/KIF5C/SLC8A1/CLIP4/NDRG1/TUBB3/MX2/FIGN/KIF1A/KIF5A/BEX4/TUBB4A/FSD1/KLC3/CCDC181/MAP2/MX1/MAP1LC3C/TUBB2B	51
CC	GO:0051233	spindle midzone	11/983	36/19518	9.40E-07	3.75E-05	3.14E-05	RIF1/AURKA/RACGAP1/KIF18A/CENPE/CDCA8/PRC1/KIF18B/KIF14/KIF20B/CENPV	11
CC	GO:0071162	CMG complex	6/983	11/19518	5.97E-06	0.000221311	0.00018538	GINS1/MCM6/MCM4/GINS4/MCM2/CDC45	6
CC	GO:0031261	DNA replication preinitiation complex	6/983	12/19518	1.14E-05	0.000384444	0.000322027	GINS1/MCM6/MCM4/GINS4/MCM2/CDC45	6
CC	GO:0005875	microtubule associated complex	22/983	156/19518	1.19E-05	0.000384444	0.000322027	HAUS6/KIF2C/AURKA/KIF23/KIF4A/KIF15/KIF18A/BIRC5/KIF11/CDCA8/KIF18B/KIF14/KIFC1/KIF3C/KIF20B/LRP8/GABARAP/KIF5C/KIF1A/KIF5A/KLC3/MAP2	22
CC	GO:0005581	collagen trimer	15/983	85/19518	2.01E-05	0.000612652	0.000513184	CTHRC1/COL8A2/COL11A2/COL4A4/GLDN/COL23A1/COL9A3/C1QL1/COL25A1/COL22A1/COL4A3/COL26A1/COL9A1/C1QL4/COL10A1	15
CC	GO:0000794	condensed nuclear chromosome	14/983	80/19518	4.15E-05	0.001195835	0.001001683	TOPBP1/RAD21/CHEK1/NCAPH/BLM/NCAPG/BRCA2/NCAPG2/SMC4/RAD51/NEK2/SMC1B/SYCP2/RNF212	14
CC	GO:0043679	axon terminus	17/983	114/19518	5.55E-05	0.001516364	0.001270172	HSPA8/NMU/PRNP/TULP1/SLC8A1/PNOC/ADORA1/SNCA/GRIK5/CALB2/KCNK2/CALCA/EPHA4/FLRT3/OPRK1/NTS/CALB1	17
CC	GO:0044306	neuron projection terminus	18/983	129/19518	8.28E-05	0.002148668	0.001799817	UCHL1/HSPA8/NMU/PRNP/TULP1/SLC8A1/PNOC/ADORA1/SNCA/GRIK5/CALB2/KCNK2/CALCA/EPHA4/FLRT3/OPRK1/NTS/CALB1	18
CC	GO:0098978	glutamatergic synapse	39/983	410/19518	0.000109428	0.00266618	0.002233308	PRKCI/AURKA/ASAP1/CDKL5/HOMER1/EPHB2/HSPA8/MAL2/IL1RAP/CSPG5/EPHB1/FXYD6/PRKAR2B/DLGAP3/CPT1C/NTNG1/GRIK5/EFNB3/CDH6/SNAP25/SLITRK2/CAMKV/PAK3/C1QL1/EPHA4/NPTXR/NLGN1/GRID2/ITGB3/FLRT3/CACNG4/VGF/SH3GL2/WNT7A/CNR1/CNKSR2/ADGRL3/ATP2B2/CALB1	39
CC	GO:0034702	ion channel complex	31/983	299/19518	0.000117394	0.00266618	0.002233308	CLIC4/SLC5A3/KCNIP4/KCNIP3/SCN8A/CPT1C/OLFM2/KCNQ3/KCNS1/GRIK5/KCNK2/C2CD6/CLCNKB/CACNA2D2/RYR1/GABRQ/GRID2/SCN4A/CACNG4/GABRE/SCN9A/SLC17A7/KCNJ4/KCNG1/KCNH2/GABRG3/LRRC26/KCNJ16/CACNA1B/KCNQ2/GABRA3	31
CC	GO:0000781	chromosome, telomeric region	21/983	169/19518	0.00012238	0.00266618	0.002233308	RIF1/RAD51AP1/CBX3/CHEK1/TERF1/CBX1/SSB/BLM/MCM6/MSH2/HAT1/MCM4/BRCA2/DNA2/PRKDC/ORC1/CDK1/MCM2/RAD51/H3-3A/MAJIN	21
CC	GO:0043025	neuronal cell body	45/983	500/19518	0.000123292	0.00266618	0.002233308	TPX2/AURKA/SLC38A1/PTBP2/UCHL1/LRP8/HOMER1/EPHB2/AKAP12/SYT11/L1CAM/KCNIP4/KIF5C/SLC8A1/PRKAR2B/MAST1/PNOC/ADORA1/TUBB3/SNCA/GRIK5/KIF5A/KCNK2/TUBB4A/IGF2BP1/CALCA/MAP2/CRYAB/EPHA4/GAL/SLC1A3/S100A5/VGF/ASS1/DNER/DPYSL5/CNKSR2/OPRK1/GFRA1/PRPH/TMEM100/CACNA1B/ATP2B2/SST/CALB1	45
CC	GO:0045211	postsynaptic membrane	29/983	277/19518	0.000162543	0.003374403	0.002826546	EPHB2/HSPA8/CSPG5/FXYD6/SLC8A1/KCTD12/NECTIN3/ADORA1/GRIK5/EFNB3/MAGEE1/LRFN1/GABRQ/EPHA4/NLGN1/GRID2/ITGB3/FLRT3/SLC6A11/CACNG4/GABRE/SYNDIG1/KCNJ4/CNKSR2/GABRG3/OPRK1/ATP2B2/CHRM3/GABRA3	29
CC	GO:0097060	synaptic membrane	37/983	390/19518	0.000171405	0.003421509	0.002866004	RIMS3/EPHB2/HSPA8/SYT11/CSPG5/FXYD6/SLC8A1/DNAJC6/KCTD12/NECTIN3/ADORA1/NTNG1/GRIK5/EFNB3/MAGEE1/SNAP25/LRFN1/GABRQ/CRYAB/EPHA4/NLGN1/GRID2/ITGB3/FLRT3/SLC6A11/CACNG4/GABRE/RIMS4/SYNDIG1/KCNJ4/CNR1/CNKSR2/GABRG3/OPRK1/ATP2B2/CHRM3/GABRA3	37
CC	GO:0000800	lateral element	5/983	12/19518	0.000188754	0.003628276	0.003039201	BLM/BRCA2/RAD51/SMC1B/SYCP2	5
CC	GO:0030496	midbody	23/983	203/19518	0.000240919	0.004465601	0.00374058	RAD21/SPAG5/ECT2/AURKA/KIF23/KIF4A/RACGAP1/ANLN/ASPM/CENPF/BIRC5/SPAST/CENPE/CDCA8/PSRC1/PRC1/CLIC4/KIF14/CDK1/NEK2/KIF20B/CEP55/CENPV	23
CC	GO:0150034	distal axon	28/983	277/19518	0.000372624	0.00666869	0.005585983	PTBP2/KIF20B/CDKL5/HSPA8/NMU/PRNP/L1CAM/KIF5C/TULP1/SLC8A1/PNOC/ADORA1/TUBB3/SNCA/GRIK5/CALB2/KCNK2/SNAP25/IGF2BP1/CALCA/MAP2/EPHA4/PCDH9/FLRT3/CNR1/OPRK1/NTS/CALB1	28
CC	GO:0005657	replication fork	11/983	66/19518	0.000421335	0.007111263	0.005956702	RFC4/PRIM2/TIMELESS/WDHD1/CHEK1/MCM10/BLM/XRCC2/PRIM1/EME1/RFC3	11
CC	GO:0045120	pronucleus	5/983	14/19518	0.000438459	0.007111263	0.005956702	RIF1/CBX1/AURKA/CCNA2/CENPF	5
CC	GO:1990023	mitotic spindle midzone	5/983	14/19518	0.000438459	0.007111263	0.005956702	KIF18A/CENPE/PRC1/KIF18B/KIF20B	5
CC	GO:0034705	potassium channel complex	13/983	89/19518	0.000497298	0.007427209	0.006221352	SLC5A3/KCNIP4/KCNIP3/KCNQ3/KCNS1/GRIK5/KCNK2/KCNJ4/KCNG1/KCNH2/LRRC26/KCNJ16/KCNQ2	13
CC	GO:0045171	intercellular bridge	13/983	89/19518	0.000497298	0.007427209	0.006221352	TPX2/CDC7/PRKCI/CENPE/CDCA8/FAM83D/SKA1/PRC1/KIF20B/CEP55/TUBB3/TUBB4A/TUBB2B	13
CC	GO:0008076	voltage-gated potassium channel complex	12/983	78/19518	0.000500872	0.007427209	0.006221352	SLC5A3/KCNIP4/KCNIP3/KCNQ3/KCNS1/KCNK2/KCNJ4/KCNG1/KCNH2/LRRC26/KCNJ16/KCNQ2	12
CC	GO:0042734	presynaptic membrane	19/983	164/19518	0.000615005	0.008866318	0.007426811	RIMS3/EPHB2/SYT11/FXYD6/DNAJC6/KCTD12/ADORA1/NTNG1/GRIK5/EFNB3/SNAP25/LRFN1/EPHA4/SLC6A11/RIMS4/CNR1/OPRK1/ATP2B2/GABRA3	19
CC	GO:0034703	cation channel complex	21/983	192/19518	0.000703712	0.009702549	0.008127275	SLC5A3/KCNIP4/KCNIP3/SCN8A/KCNQ3/KCNS1/GRIK5/KCNK2/C2CD6/CACNA2D2/RYR1/SCN4A/CACNG4/SCN9A/KCNJ4/KCNG1/KCNH2/LRRC26/KCNJ16/CACNA1B/KCNQ2	21
CC	GO:0005876	spindle microtubule	12/983	81/19518	0.000710399	0.009702549	0.008127275	HAUS6/AURKA/KIF4A/KIF18A/KIF11/CENPE/PSRC1/SKA1/PRC1/KIF18B/CDK1/FAM161A	12
CC	GO:0000152	nuclear ubiquitin ligase complex	8/983	44/19518	0.001415088	0.018831552	0.015774123	ANAPC1/BUB1B/BRCA2/BARD1/UBE2C/UBE2S/RAD51/CDC20	8
CC	GO:0098984	neuron to neuron synapse	33/983	382/19518	0.001857696	0.024103608	0.020190224	AURKA/LRP8/HOMER1/EPHB2/SYT11/MAL2/SH2D5/PRNP/SLC8A1/DNAJC6/DLGAP3/NECTIN3/ADORA1/GRIK5/ADD2/EFNB3/DCLK1/LRFN1/PAK3/CALCA/CRYAB/C1QL1/EPHA4/NLGN1/GRID2/FLRT3/CACNG4/TMEM108/SYNDIG1/CNKSR2/NEFH/ATP2B2/CALB1	33
CC	GO:0043195	terminal bouton	8/983	47/19518	0.002197837	0.027821401	0.023304408	HSPA8/NMU/PRNP/ADORA1/GRIK5/CALB2/CALCA/CALB1	8
CC	GO:1990351	transporter complex	35/983	418/19518	0.00232296	0.028705148	0.024044673	TIMM8A/CLIC4/ATP11C/SLC5A3/KCNIP4/ATP11B/KCNIP3/SCN8A/CPT1C/OLFM2/KCNQ3/KCNS1/GRIK5/KCNK2/C2CD6/CLCNKB/CACNA2D2/RYR1/GABRQ/GRID2/SCN4A/CACNG4/GABRE/SCN9A/SLC17A7/KCNJ4/KCNG1/KCNH2/GABRG3/LRRC26/FXYD2/KCNJ16/CACNA1B/KCNQ2/GABRA3	35
CC	GO:0043198	dendritic shaft	7/983	38/19518	0.002578357	0.030412891	0.025475153	KIRREL1/HOMER1/SLC8A1/PRKAR2B/MAP2/EPHA4/SYNDIG1	7
CC	GO:0097431	mitotic spindle pole	7/983	38/19518	0.002578357	0.030412891	0.025475153	SPAG5/AURKA/ASPM/FAM83D/GPSM2/KIF20B/FAM161A	7
CC	GO:0035253	ciliary rootlet	4/983	13/19518	0.00317164	0.035912394	0.030081774	SPAG5/KIF5C/KIF5A/KLC3	4
CC	GO:0000307	cyclin-dependent protein kinase holoenzyme complex	8/983	50/19518	0.003285762	0.035912394	0.030081774	CKS1B/CCNA2/CCNB1/CDK1/CCNB2/CDK4/CCNE1/CCNE2	8
CC	GO:0005680	anaphase-promoting complex	5/983	21/19518	0.003321377	0.035912394	0.030081774	ANAPC1/BUB1B/UBE2C/UBE2S/CDC20	5
CC	GO:0043194	axon initial segment	5/983	21/19518	0.003321377	0.035912394	0.030081774	IQCJ-SCHIP1/SCN8A/KCNQ3/MAP2/KCNQ2	5
CC	GO:0098686	hippocampal mossy fiber to CA3 synapse	7/983	41/19518	0.004029789	0.042682872	0.035753019	EPHB2/MAL2/NECTIN3/GRIK5/EFNB3/CALCA/CALB1	7
CC	GO:0010369	chromocenter	4/983	14/19518	0.004264913	0.044269793	0.037082293	CBX1/CDCA8/OIP5/ESCO2	4
CC	GO:0060076	excitatory synapse	9/983	64/19518	0.0045792	0.046600092	0.039034252	HOMER1/SYT11/CALB2/C1QL1/NLGN1/GRID2/SYNDIG1/SLC17A7/ATP2B2	9
CC	GO:0120111	neuron projection cytoplasm	11/983	89/19518	0.005021689	0.049860333	0.041765171	KIF4A/SPAST/CDKL5/UCHL1/WASF1/KIF5C/KIF1A/KIF5A/AP3B2/MAP2/TMEM108	11
CC	GO:1902495	transmembrane transporter complex	32/983	392/19518	0.00509171	0.049860333	0.041765171	CLIC4/SLC5A3/KCNIP4/KCNIP3/SCN8A/CPT1C/OLFM2/KCNQ3/KCNS1/GRIK5/KCNK2/C2CD6/CLCNKB/CACNA2D2/RYR1/GABRQ/GRID2/SCN4A/CACNG4/GABRE/SCN9A/SLC17A7/KCNJ4/KCNG1/KCNH2/GABRG3/LRRC26/FXYD2/KCNJ16/CACNA1B/KCNQ2/GABRA3	32
CC	GO:0099572	postsynaptic specialization	30/983	364/19518	0.005727926	0.055051736	0.046113715	AURKA/LRP8/HOMER1/HSPA8/SYT11/SH2D5/PRNP/SLC8A1/DNAJC6/DLGAP3/NECTIN3/ADORA1/GRIK5/ADD2/EFNB3/DCLK1/LRFN1/PAK3/CRYAB/EPHA4/NLGN1/GRID2/FLRT3/CACNG4/TMEM108/SYNDIG1/CNKSR2/NEFH/ATP2B2/GABRA3	30
CC	GO:0005891	voltage-gated calcium channel complex	8/983	55/19518	0.005976316	0.05639469	0.047238631	SCN8A/C2CD6/CACNA2D2/RYR1/SCN4A/CACNG4/SCN9A/CACNA1B	8
MF	GO:0008017	microtubule binding	48/965	268/18369	6.07E-14	5.35E-11	4.92E-11	DLGAP5/HAUS6/KIF2C/TERF1/SPAG5/KIF23/KIF4A/RACGAP1/KIF15/SVBP/GAS2L3/KIF18A/CENPF/BIRC5/KIF11/SPAST/CENPE/FAM83D/PSRC1/SKA1/PRC1/KIF18B/KIF14/NUSAP1/KIFC1/KIF3C/KIF20B/GTSE1/MAP7D3/FAM161A/GABARAP/PRNP/REEP2/KIF5C/VASH2/CLIP4/MAST1/NDRG1/MX2/KIF1A/KIF5A/FSD1/KLC3/CCDC181/MAP2/CRYAB/MX1/NEFH	48
MF	GO:0015631	tubulin binding	55/965	374/18369	3.97E-12	1.75E-09	1.61E-09	DLGAP5/HAUS6/KIF2C/TERF1/SPAG5/KIF23/KIF4A/RACGAP1/KIF15/SVBP/VBP1/GAS2L3/KIF18A/BRCA2/CENPF/BIRC5/KIF11/SPAST/CENPE/STMN1/FAM83D/PSRC1/SKA1/PRC1/KIF18B/KIF14/NUSAP1/KIFC1/KIF3C/KIF20B/GTSE1/MAP7D3/ARL4C/FAM161A/GABARAP/SYT11/PRNP/REEP2/KIF5C/VASH2/CLIP4/MAST1/NDRG1/MX2/KIF1A/SNCA/KIF5A/BEX4/FSD1/KLC3/CCDC181/MAP2/CRYAB/MX1/NEFH	55
MF	GO:0016887	ATP hydrolysis activity	46/965	376/18369	8.35E-08	2.06E-05	1.89E-05	RFC4/RAD54L/MCM8/KIF2C/ATAD2/AFG3L2/KIF23/BLM/ERCC6L/KIF15/MCM6/ATAD5/FIGNL1/MSH2/KIF18A/MCM4/DNA2/SPAST/BRIP1/TRIP13/ABCE1/KIF18B/ORC1/KIF14/ATP11C/KIFC1/MCM2/KIF3C/SMC4/PSMC1/KIF20B/RECQL/HSP90AB2P/HFM1/HSPA8/KIF5C/ATP11B/DDX60/SLFN11/FIGN/KIF1A/FIGNL2/KIF5A/SMC1B/DDX25/ATP2B2	46
MF	GO:0017116	single-stranded DNA helicase activity	10/965	23/18369	9.35E-08	2.06E-05	1.89E-05	RFC4/MCM8/POLQ/DSCC1/MCM6/MCM4/DNA2/MCM2/RFC3/RAD51	10
MF	GO:0008094	ATP-dependent activity, acting on DNA	23/965	126/18369	1.50E-07	2.65E-05	2.44E-05	MSH6/RFC4/RAD54L/MCM8/POLQ/DSCC1/BLM/ERCC6L/MCM6/ATAD5/MSH2/MCM4/DNA2/XRCC2/BRIP1/TOP2A/MCM2/RFC3/RAD51/HLTF/RAD54B/RECQL/HFM1	23
MF	GO:0003678	DNA helicase activity	15/965	58/18369	2.04E-07	2.99E-05	2.76E-05	RFC4/MCM8/POLQ/DSCC1/BLM/MCM6/MCM4/DNA2/BRIP1/MCM2/RFC3/RAD51/RAD54B/RECQL/HFM1	15
MF	GO:0000217	DNA secondary structure binding	11/965	35/18369	1.03E-06	0.00013024	0.000119822	MSH6/RAD51AP1/BLM/MSH2/XRCC2/HMGB1/NEIL3/HMGB2/HMGA1/CLSPN/HMGA2	11
MF	GO:0003777	microtubule motor activity	15/965	73/18369	4.76E-06	0.000520115	0.000478509	KIF2C/KIF23/KIF4A/KIF15/KIF18A/KIF11/CENPE/KIF18B/KIF14/KIFC1/KIF3C/KIF20B/KIF5C/KIF1A/KIF5A	15
MF	GO:0140097	catalytic activity, acting on DNA	31/965	245/18369	5.31E-06	0.000520115	0.000478509	MSH6/RFC4/RAD54L/MCM8/TERF1/POLQ/DSCC1/BLM/ERCC6L/MCM6/ATAD5/MSH2/TATDN1/MCM4/DNA2/XRCC2/BRIP1/NEIL3/TOP2A/EXO1/EME1/MCM2/RFC3/RAD51/HLTF/RAD54B/DNMT3B/RECQL/HFM1/ANKLE1/HMGA2	31
MF	GO:0005244	voltage-gated monoatomic ion channel activity	25/965	189/18369	1.98E-05	0.001583882	0.001457183	CLIC4/ITGAV/KCNIP4/KCNIP3/SCN8A/CLCN4/KCNQ3/KCNS1/KCNK2/CLCNKB/CACNA2D2/KCNT2/RYR1/SCN4A/CACNG4/KCNJ12/SCN9A/KCNT1/KCNJ4/KCNG1/KCNH2/LRRC26/KCNJ16/CACNA1B/KCNQ2	25
MF	GO:0022832	voltage-gated channel activity	25/965	189/18369	1.98E-05	0.001583882	0.001457183	CLIC4/ITGAV/KCNIP4/KCNIP3/SCN8A/CLCN4/KCNQ3/KCNS1/KCNK2/CLCNKB/CACNA2D2/KCNT2/RYR1/SCN4A/CACNG4/KCNJ12/SCN9A/KCNT1/KCNJ4/KCNG1/KCNH2/LRRC26/KCNJ16/CACNA1B/KCNQ2	25
MF	GO:0008574	plus-end-directed microtubule motor activity	8/965	26/18369	3.77E-05	0.002768015	0.002546594	KIF18A/KIF11/KIF18B/KIF14/KIF20B/KIF5C/KIF1A/KIF5A	8
MF	GO:0022843	voltage-gated monoatomic cation channel activity	20/965	140/18369	4.35E-05	0.002946487	0.002710789	ITGAV/SCN8A/KCNQ3/KCNS1/KCNK2/CACNA2D2/KCNT2/RYR1/SCN4A/CACNG4/KCNJ12/SCN9A/KCNT1/KCNJ4/KCNG1/KCNH2/LRRC26/KCNJ16/CACNA1B/KCNQ2	20
MF	GO:0003697	single-stranded DNA binding	18/965	119/18369	4.81E-05	0.003029593	0.002787247	RAD54L/MCM8/RAD51AP1/MCM10/TERF1/BLM/MCM6/MSH2/MCM4/BRCA2/HMGB1/NEIL3/HMGB2/MCM2/SMC4/RAD51/CDC45/RECQL	18
MF	GO:0004386	helicase activity	21/965	153/18369	5.17E-05	0.003034102	0.002791395	RFC4/RAD54L/MCM8/POLQ/DSCC1/BLM/ERCC6L/MCM6/MCM4/DNA2/BRIP1/MCM2/RFC3/RAD51/HLTF/RAD54B/RECQL/HFM1/DDX60/SLFN11/DDX25	21
MF	GO:0000400	four-way junction DNA binding	6/965	17/18369	0.000155278	0.008549982	0.007866045	MSH6/BLM/MSH2/XRCC2/HMGB1/HMGB2	6
MF	GO:0022836	gated channel activity	32/965	308/18369	0.000188793	0.009217692	0.008480343	CLIC4/ITGAV/KCNIP4/KCNIP3/SCN8A/CLCN4/KCNQ3/KCNS1/GRIK5/KCNK2/CLCNKB/CACNA2D2/KCNT2/RYR1/GRID2/SCN4A/MCOLN3/TMEM63C/CACNG4/GABRE/KCNJ12/SCN9A/KCNT1/KCNJ4/KCNG1/KCNH2/GABRG3/LRRC26/KCNJ16/CACNA1B/KCNQ2/GABRA3	32
MF	GO:0022839	monoatomic ion gated channel activity	32/965	308/18369	0.000188793	0.009217692	0.008480343	CLIC4/ITGAV/KCNIP4/KCNIP3/SCN8A/CLCN4/KCNQ3/KCNS1/GRIK5/KCNK2/CLCNKB/CACNA2D2/KCNT2/RYR1/GRID2/SCN4A/MCOLN3/TMEM63C/CACNG4/GABRE/KCNJ12/SCN9A/KCNT1/KCNJ4/KCNG1/KCNH2/GABRG3/LRRC26/KCNJ16/CACNA1B/KCNQ2/GABRA3	32
MF	GO:0008301	DNA binding, bending	6/965	18/18369	0.000222602	0.009217692	0.008480343	TERF1/HMGB1/HMGB2/TOP2A/HMGA1/HMGA2	6
MF	GO:0030020	extracellular matrix structural constituent conferring tensile strength	9/965	41/18369	0.000224493	0.009217692	0.008480343	COL8A2/COL11A2/COL4A4/COL23A1/COL9A3/COL25A1/COL4A3/COL9A1/COL10A1	9
MF	GO:0005539	glycosaminoglycan binding	26/965	232/18369	0.000226093	0.009217692	0.008480343	ZNF146/HMMR/TWSG1/TNFAIP6/PRNP/APLP1/SUSD5/LIPG/ALK/RSPO3/COL23A1/SPOCK3/CCL7/RSPO4/COL25A1/TENM1/CCL8/POSTN/PCOLCE2/EPYC/CCN6/CXCL10/ADAMTS15/BMP7/CXCL11/COMP	26
MF	GO:0016538	cyclin-dependent protein serine/threonine kinase regulator activity	10/965	50/18369	0.000230181	0.009217692	0.008480343	CKS1B/CCNA2/CCNB1/CCNB2/CDK4/CCNE1/CDKN1B/CCNE2/CDKN2B/CDKN2A	10
MF	GO:1901681	sulfur compound binding	28/965	269/18369	0.000449987	0.017233257	0.01585472	SUV39H2/ZNF146/TWSG1/RRM2/FTH1/PRNP/CBS/APLP1/ACBD7/LIPG/ALK/RSPO3/COL23A1/CCL7/GAL3ST3/RSPO4/COL25A1/TENM1/CCL8/POSTN/FST/PCOLCE2/CCN6/CXCL10/ADAMTS15/BMP7/CXCL11/COMP	28
MF	GO:0001540	amyloid-beta binding	13/965	85/18369	0.000469464	0.017233257	0.01585472	VBP1/PFDN4/LRP8/EPHB2/PRNP/ITM2C/DLGAP3/CRYAB/EPHA4/COL25A1/BCHE/NLGN1/CACNA1B	13
MF	GO:0008201	heparin binding	20/965	168/18369	0.000533608	0.018804337	0.017300125	ZNF146/TWSG1/APLP1/LIPG/ALK/RSPO3/COL23A1/CCL7/RSPO4/COL25A1/TENM1/CCL8/POSTN/PCOLCE2/CCN6/CXCL10/ADAMTS15/BMP7/CXCL11/COMP	20
MF	GO:0005267	potassium channel activity	16/965	121/18369	0.000594523	0.020145187	0.018533716	KCNIP4/KCNIP3/KCNQ3/KCNS1/GRIK5/KCNK2/KCNK9/KCNT2/KCNJ12/KCNT1/KCNJ4/KCNG1/KCNH2/LRRC26/KCNJ16/KCNQ2	16
MF	GO:0005283	amino acid:sodium symporter activity	6/965	22/18369	0.000746788	0.02321553	0.021358454	SLC38A1/SLC6A15/SLC1A3/SLC6A12/SLC6A11/SLC6A13	6
MF	GO:0005005	transmembrane-ephrin receptor activity	5/965	15/18369	0.000764189	0.02321553	0.021358454	EPHB2/EPHB1/EPHA6/EFNB3/EPHA4	5
MF	GO:0140776	protein-containing complex destabilizing activity	5/965	15/18369	0.000764189	0.02321553	0.021358454	FIGNL1/SPAST/HSPA8/FIGN/FIGNL2	5
MF	GO:0106310	protein serine kinase activity	34/965	363/18369	0.000814149	0.023908852	0.021996315	TTK/BUB1/CDC7/PIK3CA/MASTL/VRK1/CHEK1/PRKCI/AURKA/BUB1B/MELK/PRKDC/CDK1/CDK4/NEK2/NUAK1/WNK3/PLK4/CDKL5/PBK/HASPIN/MAP3K15/ILK/SPEG/MAST1/STK26/CDKL2/DCLK1/PAK3/HUNK/RPS6KA6/MAPK4/PCK1/SIK1	34
MF	GO:0003774	cytoskeletal motor activity	15/965	115/18369	0.001004799	0.028555736	0.026271482	KIF2C/KIF23/KIF4A/KIF15/KIF18A/KIF11/CENPE/KIF18B/KIF14/KIFC1/KIF3C/KIF20B/KIF5C/KIF1A/KIF5A	15
MF	GO:0005201	extracellular matrix structural constituent	19/965	167/18369	0.001258186	0.034639424	0.031868519	CTHRC1/COL8A2/COL11A2/COL4A4/PXDN/MFAP2/SPON1/COL23A1/COL9A3/FBN2/COL25A1/COL22A1/POSTN/COL4A3/FBN3/COL9A1/COL10A1/COMP/MUC6	19
MF	GO:0005003	ephrin receptor activity	5/965	18/18369	0.001911405	0.051028713	0.046946782	EPHB2/EPHB1/EPHA6/EFNB3/EPHA4	5
MF	GO:0005249	voltage-gated potassium channel activity	12/965	88/18369	0.002126446	0.05400699	0.049686818	KCNQ3/KCNS1/KCNK2/KCNT2/KCNJ12/KCNT1/KCNJ4/KCNG1/KCNH2/LRRC26/KCNJ16/KCNQ2	12
MF	GO:0019894	kinesin binding	8/965	45/18369	0.002145567	0.05400699	0.049686818	FAM83D/PRC1/KIF18B/LRP8/SNCA/KIF5A/KLC3/NEFH	8
MF	GO:0001618	virus receptor activity	11/965	77/18369	0.002207158	0.054014061	0.049693324	CDK1/PLSCR1/ITGAV/TFRC/CLDN6/CLDN1/EFNB3/CLDN9/ITGB3/CR2/NCAM1	11
