# Supplementary material for: Integrated machine learning identifies a cellular senescence-related prognostic model to improve outcomes in uterine corpus endometrial carcinoma
Source: Front Immunol. 2024 Jun 27;15:1418508. doi: 10.3389/fimmu.2024.1418508 (PMC11236550; doi:10.3389/fimmu.2024.1418508)
Supplement: Supplementary file 3 [file DataSheet_3.zip]

Archive with 4 entries (4 files):
- CPEB1-control-40x.nd2
- CPEB1-UCEC-40x.nd2
- MYBL2-control-40x.nd2
- MYBL2-UCEC-40x.nd2
